# Supplementary material for: Hyperoxaluria leads to dysbiosis and drives selective enrichment of oxalate metabolizing bacterial species in recurrent kidney stone endures
Source: Sci Rep. 2016 Oct 6;6:34712. doi: 10.1038/srep34712 (PMC5052600; doi:10.1038/srep34712)
Supplement: Supplementary Table S3 [file srep34712-s2.xls]

## Sheet: Sheet1
OTU	Test-Statistic	P	HLT_mean	KSD_mean	taxonomy
denovo9141	7.37241	0.00662321	607	1631.92	k__Bacteria;p__Bacteroidetes;c__Bacteroidia;o__Bacteroidales
denovo14877	12.2733	0.000459487	320.667	1289.46	k__Bacteria;p__Bacteroidetes;c__Bacteroidia;o__Bacteroidales;f__Prevotellaceae;g__Prevotella
denovo12420	8.0194	0.00462788	342.867	911.625	k__Bacteria;p__Bacteroidetes;c__Bacteroidia;o__Bacteroidales
denovo10913	12.3577	0.000439166	53.2667	340.042	k__Bacteria;p__Bacteroidetes;c__Bacteroidia;o__Bacteroidales
denovo20851	8.99967	0.00270029	108.467	339.042	k__Bacteria;p__Bacteroidetes;c__Bacteroidia;o__Bacteroidales
denovo26793	13.1953	0.000280652	35.7333	317.542	k__Bacteria;p__Bacteroidetes;c__Bacteroidia;o__Bacteroidales
denovo14850	13.5341	0.000234267	37.8667	288.583	k__Bacteria;p__Bacteroidetes
denovo15755	15.9427	6.52898e-05	1.26667	264.333	k__Bacteria;p__Bacteroidetes;c__Bacteroidia;o__Bacteroidales;f__Bacteroidaceae;g__Bacteroides;s__
denovo9040	10.5758	0.00114579	37.6667	243.833	k__Bacteria;p__Bacteroidetes
denovo14852	9.34354	0.00223773	80.8	207	k__Bacteria;p__Bacteroidetes;c__Bacteroidia;o__Bacteroidales
denovo10205	13.0918	0.000296586	9.86667	198.75	k__Bacteria;p__Firmicutes;c__Clostridia;o__Clostridiales
denovo6904	13.5367	0.000233945	0.533333	190.583	k__Bacteria;p__Proteobacteria;c__Gammaproteobacteria
denovo21508	7.21472	0.00723083	70.4	183.292	k__Bacteria;p__Firmicutes;c__Clostridia;o__Clostridiales;f__Lachnospiraceae
denovo19994	10.5789	0.00114387	3.86667	161.042	k__Bacteria;p__Actinobacteria;c__Actinobacteria;o__Bifidobacteriales;f__Bifidobacteriaceae;g__Bifidobacterium
denovo26653	8.75607	0.00308573	24.2	155.833	k__Bacteria;p__Bacteroidetes;c__Bacteroidia;o__Bacteroidales
denovo12203	16.3994	5.13018e-05	1.53333	146.583	k__Bacteria;p__Actinobacteria;c__Actinobacteria
denovo9875	8.48081	0.00358912	40.2	139.25	k__Bacteria;p__Bacteroidetes;c__Bacteroidia;o__Bacteroidales;f__Prevotellaceae;g__Prevotella
denovo22109	12.5645	0.000393135	24	131.792	k__Bacteria;p__Bacteroidetes;c__Bacteroidia;o__Bacteroidales
denovo25418	12.0865	0.000507889	0.533333	117.375	k__Bacteria;p__Bacteroidetes;c__Bacteroidia;o__Bacteroidales;f__Bacteroidaceae;g__Bacteroides;s__plebeius
4324245	10.917	0.000952857	87.2667	107.042	k__Bacteria;p__Bacteroidetes;c__Bacteroidia;o__Bacteroidales;f__Prevotellaceae;g__Prevotella
denovo24792	14.1363	0.000170033	23.4667	106.208	k__Bacteria;p__Firmicutes;c__Clostridia;o__Clostridiales;f__Lachnospiraceae
denovo20198	6.72042	0.00953151	4.6	96.7083	k__Bacteria;p__Firmicutes;c__Clostridia;o__Clostridiales;f__Ruminococcaceae
denovo26161	12.3658	0.000437269	1.4	96.7083	k__Bacteria;p__Actinobacteria;c__Actinobacteria;o__Bifidobacteriales;f__Bifidobacteriaceae;g__Bifidobacterium;s__adolescentis
denovo5251	11.6435	0.000644279	11.8	88.875	k__Bacteria;p__Bacteroidetes;c__Bacteroidia;o__Bacteroidales
denovo16297	11.7709	0.000601643	11	84.0417	k__Bacteria;p__Bacteroidetes;c__Bacteroidia;o__Bacteroidales;f__Prevotellaceae;g__Prevotella
denovo1467	24.6468	6.88591e-07	6.26667	77.2917	k__Bacteria;p__Firmicutes;c__Clostridia;o__Clostridiales;f__Lachnospiraceae
denovo15132	7.85735	0.00506146	28.9333	75.0833	k__Bacteria;p__Bacteroidetes
denovo24578	9.86658	0.00168308	4.53333	74.4583	k__Bacteria;p__Bacteroidetes;c__Bacteroidia;o__Bacteroidales
denovo25334	7.57781	0.00590911	1	73.1667	k__Bacteria;p__Firmicutes;c__Bacilli;o__Lactobacillales;f__Lactobacillaceae;g__Lactobacillus
denovo23297	7.47681	0.00624989	24.4	70.9583	k__Bacteria;p__Bacteroidetes;c__Bacteroidia;o__Bacteroidales
denovo4697	11.8385	0.00058019	0.866667	69.2083	k__Bacteria;p__Bacteroidetes;c__Bacteroidia;o__Bacteroidales
denovo13645	18.0049	2.20342e-05	0	67.875	k__Bacteria;p__Actinobacteria;c__Actinobacteria
denovo14887	12.1539	0.000489857	13.6667	66.2083	k__Bacteria;p__Bacteroidetes;c__Bacteroidia;o__Bacteroidales
denovo13310	13.4222	0.000248658	2.06667	65.5833	k__Bacteria;p__Actinobacteria;c__Actinobacteria
denovo17397	8.31731	0.0039269	16.8667	65.1667	k__Bacteria;p__Bacteroidetes;c__Bacteroidia;o__Bacteroidales;f__Prevotellaceae;g__Prevotella
524371	8.91777	0.00282409	18.0667	64.0833	k__Bacteria;p__Bacteroidetes;c__Bacteroidia;o__Bacteroidales;f__Prevotellaceae;g__Prevotella
denovo2365	11.2847	0.000781495	7.4	63.75	k__Bacteria;p__Bacteroidetes;c__Bacteroidia;o__Bacteroidales
denovo16812	16.5005	4.86362e-05	0.333333	62.2917	k__Bacteria;p__Actinobacteria;c__Actinobacteria
denovo10234	19.5784	9.65564e-06	0.266667	61.4167	k__Bacteria;p__Bacteroidetes;c__Bacteroidia;o__Bacteroidales;f__Bacteroidaceae;g__Bacteroides
denovo4445	6.98178	0.00823435	4.93333	60.4583	k__Bacteria;p__Firmicutes;c__Bacilli;o__Lactobacillales;f__Lactobacillaceae;g__Lactobacillus;s__ruminis
denovo22044	16.9773	3.78288e-05	5.06667	58.9583	k__Bacteria;p__Firmicutes;c__Clostridia;o__Clostridiales;f__Lachnospiraceae
denovo1454	9.61637	0.00192851	13.4667	57.8333	k__Bacteria;p__Firmicutes;c__Clostridia;o__Clostridiales;f__Lachnospiraceae
denovo7431	9.9497	0.00160876	1.4	57.625	k__Bacteria;p__Actinobacteria;c__Actinobacteria;o__Bifidobacteriales;f__Bifidobacteriaceae;g__Bifidobacterium
4480861	7.039	0.00797537	7.66667	53.8333	k__Bacteria;p__Firmicutes;c__Erysipelotrichi;o__Erysipelotrichales;f__Erysipelotrichaceae;g__Catenibacterium;s__
denovo19576	10.8555	0.000985044	10.2	53.7083	k__Bacteria;p__Bacteroidetes;c__Bacteroidia;o__Bacteroidales
denovo2434	10.5724	0.00114791	10.8	51.9583	k__Bacteria;p__Bacteroidetes;c__Bacteroidia;o__Bacteroidales
denovo2854	11.8488	0.000576975	4.4	49.3333	k__Bacteria;p__Bacteroidetes;c__Bacteroidia;o__Bacteroidales
denovo8927	17.7435	2.52776e-05	5.66667	48.7083	k__Bacteria;p__Firmicutes;c__Clostridia;o__Clostridiales;f__Lachnospiraceae
denovo18940	7.48398	0.00622502	15.6667	48.2083	k__Bacteria;p__Bacteroidetes
denovo2775	7.23997	0.00712983	4.2	47	k__Bacteria;p__Firmicutes;c__Clostridia;o__Clostridiales
denovo4945	15.1013	0.000101895	0	46.0833	k__Bacteria;p__Proteobacteria;c__Gammaproteobacteria;o__Enterobacteriales;f__Enterobacteriaceae
denovo5000	13.1325	0.000290212	1.2	44.7917	k__Bacteria;p__Bacteroidetes;c__Bacteroidia;o__Bacteroidales
denovo647	13.3839	0.000253796	1.26667	43.0417	k__Bacteria;p__Actinobacteria;c__Actinobacteria;o__Bifidobacteriales;f__Bifidobacteriaceae;g__Bifidobacterium
denovo22271	7.01114	0.00810039	15.8667	41.7917	k__Bacteria;p__Bacteroidetes;c__Bacteroidia;o__Bacteroidales
177679	10.919	0.000951814	7.33333	41.25	k__Bacteria;p__Bacteroidetes;c__Bacteroidia;o__Bacteroidales
denovo16663	7.97444	0.00474424	9.93333	40.625	k__Bacteria;p__Bacteroidetes;c__Bacteroidia;o__Bacteroidales
denovo10729	7.41378	0.00647261	0.8	39.5833	k__Bacteria;p__Firmicutes;c__Bacilli;o__Lactobacillales;f__Lactobacillaceae;g__Lactobacillus
denovo27073	6.84342	0.00889685	9.73333	39.4167	k__Bacteria;p__Bacteroidetes;c__Bacteroidia;o__Bacteroidales
denovo19012	13.5249	0.000235415	4.53333	38.8333	k__Bacteria;p__Bacteroidetes;c__Bacteroidia;o__Bacteroidales
denovo21309	7.039	0.00797537	17.0667	35.4583	k__Bacteria;p__Bacteroidetes;c__Bacteroidia;o__Bacteroidales;f__Prevotellaceae;g__Prevotella
denovo2875	9.90995	0.00164388	6.73333	34.1667	k__Bacteria;p__Bacteroidetes;c__Bacteroidia;o__Bacteroidales
denovo14523	13.8284	0.000200283	0.733333	33.7083	k__Bacteria;p__Actinobacteria;c__Actinobacteria
4481613	8.93593	0.00279615	2.86667	33.0417	k__Bacteria;p__Actinobacteria;c__Coriobacteriia;o__Coriobacteriales;f__Coriobacteriaceae;g__Collinsella;s__aerofaciens
denovo1043	6.65073	0.00991149	8.86667	32.2917	k__Bacteria;p__Firmicutes;c__Clostridia;o__Clostridiales;f__Lachnospiraceae
denovo3272	13.4477	0.000245307	0.266667	31.0417	k__Bacteria;p__Bacteroidetes;c__Bacteroidia;o__Bacteroidales;f__Bacteroidaceae;g__Bacteroides
denovo24829	14.9441	0.000110741	5.06667	29.5417	k__Bacteria;p__Firmicutes;c__Clostridia;o__Clostridiales;f__Lachnospiraceae
denovo27597	10.0273	0.00154234	2.13333	29.375	k__Bacteria;p__Bacteroidetes;c__Bacteroidia;o__Bacteroidales
denovo27403	8.74863	0.00309835	3.93333	28.4167	k__Bacteria;p__Bacteroidetes
denovo9060	10.5746	0.00114652	3.8	28.3333	k__Bacteria;p__Bacteroidetes;c__Bacteroidia;o__Bacteroidales;f__Prevotellaceae;g__Prevotella
denovo16071	8.70647	0.00317083	1.6	28	k__Bacteria;p__Firmicutes;c__Clostridia;o__Clostridiales
denovo23675	20.6521	5.50776e-06	4.13333	27.9583	k__Bacteria;p__Firmicutes;c__Clostridia;o__Clostridiales;f__Lachnospiraceae
denovo27358	6.95225	0.0083714	1.26667	27.875	k__Bacteria;p__Bacteroidetes;c__Bacteroidia;o__Bacteroidales
denovo5229	7.96432	0.00477085	0	26.875	k__Bacteria;p__Bacteroidetes;c__Bacteroidia;o__Bacteroidales;f__Bacteroidaceae;g__Bacteroides
denovo22980	9.54556	0.00200434	0.466667	26.3333	k__Bacteria;p__Bacteroidetes
denovo13373	10.1045	0.00147904	0	26.0417	k__Bacteria;p__Actinobacteria;c__Actinobacteria
denovo2515	9.80908	0.00173652	0.666667	25.625	k__Bacteria;p__Actinobacteria;c__Actinobacteria
denovo26348	7.64096	0.00570575	6.4	24.6667	k__Bacteria;p__Bacteroidetes;c__Bacteroidia;o__Bacteroidales
denovo5720	9.02772	0.00265916	0.0666667	24.5417	k__Bacteria;p__Bacteroidetes;c__Bacteroidia;o__Bacteroidales;f__Porphyromonadaceae;g__Parabacteroides;s__distasonis
denovo4563	14.6366	0.000130357	0.0666667	24.125	k__Bacteria;p__Bacteroidetes;c__Bacteroidia;o__Bacteroidales;f__Porphyromonadaceae;g__Parabacteroides;s__distasonis
denovo21233	6.85214	0.0088535	9.4	23.7083	k__Bacteria;p__Bacteroidetes;c__Bacteroidia;o__Bacteroidales
denovo6447	8.92542	0.00281228	8.4	23.4583	k__Bacteria;p__Firmicutes;c__Clostridia;o__Clostridiales;f__Veillonellaceae;g__Veillonella
denovo18261	7.72543	0.00544483	3.93333	22.2083	k__Bacteria;p__Bacteroidetes;c__Bacteroidia;o__Bacteroidales
denovo5091	9.19446	0.00242749	5.8	22.0833	k__Bacteria;p__Bacteroidetes
denovo19846	8.0576	0.00453132	3.73333	21.3333	k__Bacteria;p__Bacteroidetes;c__Bacteroidia;o__Bacteroidales
denovo27457	14.7644	0.00012181	0.0666667	20.8333	k__Bacteria;p__Proteobacteria;c__Gammaproteobacteria
347082	13.0487	0.000303489	6.53333	20.5833	k__Bacteria;p__Firmicutes;c__Clostridia;o__Clostridiales
denovo10001	6.64544	0.00994101	5.26667	20.25	k__Bacteria;p__Bacteroidetes;c__Bacteroidia;o__Bacteroidales
denovo10666	7.47919	0.00624163	5.53333	20.0833	k__Bacteria;p__Bacteroidetes;c__Bacteroidia;o__Bacteroidales;f__Prevotellaceae;g__Prevotella
denovo25379	10.9031	0.000960009	1.2	19.6667	k__Bacteria;p__Bacteroidetes;c__Bacteroidia;o__Bacteroidales
denovo14668	14.3408	0.000152524	0.2	18.6667	k__Bacteria;p__Actinobacteria;c__Actinobacteria
denovo22541	9.33948	0.00224269	0.933333	18.2917	k__Bacteria;p__Firmicutes;c__Clostridia
denovo26251	10.6737	0.00108669	3.6	18.0417	k__Bacteria;p__Bacteroidetes;c__Bacteroidia;o__Bacteroidales
denovo1640	10.1076	0.00147658	0	17.2917	k__Bacteria;p__Proteobacteria;c__Gammaproteobacteria
denovo1458	10.8136	0.00100755	0.666667	16.7917	k__Bacteria;p__Bacteroidetes
denovo19218	13.7562	0.000208134	0	16.7917	k__Bacteria;p__Proteobacteria;c__Gammaproteobacteria
denovo25146	12.9743	0.000315792	0.2	16.4583	k__Bacteria;p__Actinobacteria;c__Actinobacteria
denovo9367	6.92758	0.00848765	4.26667	15.5833	k__Bacteria;p__Firmicutes;c__Clostridia;o__Clostridiales;f__Lachnospiraceae;g__Lachnospira;s__
denovo9013	18.647	1.57298e-05	0.133333	15.2917	k__Bacteria;p__Actinobacteria;c__Actinobacteria
denovo2313	7.96021	0.00478169	0	15.2083	k__Bacteria;p__Proteobacteria;c__Gammaproteobacteria
denovo10635	19.6066	9.51415e-06	2.13333	14.8333	k__Bacteria;p__Firmicutes;c__Clostridia;o__Clostridiales
denovo21107	10.0645	0.00151157	0.2	14	k__Bacteria;p__Proteobacteria;c__Gammaproteobacteria
denovo20930	13.2508	0.00027246	0.0666667	13.7083	k__Bacteria;p__Bacteroidetes;c__Bacteroidia;o__Bacteroidales;f__Bacteroidaceae;g__Bacteroides
denovo22750	7.29464	0.00691607	1	13.5417	k__Bacteria;p__Firmicutes;c__Bacilli;o__Turicibacterales;f__Turicibacteraceae;g__Turicibacter;s__
denovo23748	14.7378	0.000123543	0.0666667	13.4583	k__Bacteria;p__Proteobacteria;c__Gammaproteobacteria
denovo3069	9.29758	0.00229457	1.13333	12.7917	k__Bacteria;p__Firmicutes;c__Bacilli;o__Lactobacillales;f__Lactobacillaceae;g__Lactobacillus;s__ruminis
denovo1906	12.1221	0.000498274	0.0666667	12.6667	k__Bacteria;p__Actinobacteria;c__Actinobacteria
denovo11459	16.3161	5.36078e-05	0.0666667	12.625	k__Bacteria;p__Bacteroidetes
denovo12940	7.95884	0.0047853	0	12.5	k__Bacteria;p__Bacteroidetes;c__Bacteroidia;o__Bacteroidales;f__Rikenellaceae
denovo21061	12.4825	0.000410789	0	12.4583	k__Bacteria;p__Bacteroidetes;c__Bacteroidia;o__Bacteroidales;f__Bacteroidaceae;g__Bacteroides;s__plebeius
denovo8225	10.3666	0.00128313	2.2	12.4167	k__Bacteria;p__Firmicutes;c__Clostridia;o__Clostridiales;f__Lachnospiraceae
363735	13.042	0.000304581	10.5333	12.1667	k__Bacteria;p__Firmicutes;c__Clostridia;o__Clostridiales;f__Lachnospiraceae;g__Blautia
denovo12103	8.06722	0.00450732	3.6	11.875	k__Bacteria;p__Bacteroidetes;c__Bacteroidia;o__Bacteroidales
denovo1510	10.0304	0.00153978	0.333333	11.7917	k__Bacteria;p__Bacteroidetes
denovo26725	17.835	2.40907e-05	2	11.7083	k__Bacteria;p__Firmicutes;c__Clostridia;o__Clostridiales;f__Lachnospiraceae
denovo20439	11.2648	0.000789889	0	11.6667	k__Bacteria;p__Bacteroidetes;c__Bacteroidia;o__Bacteroidales;f__Porphyromonadaceae;g__Parabacteroides;s__distasonis
denovo3836	8.64703	0.00327595	2.33333	11.5	k__Bacteria;p__Firmicutes;c__Bacilli;o__Lactobacillales;f__Streptococcaceae;g__Streptococcus;s__
denovo25287	13.7507	0.000208738	0	11.25	k__Bacteria;p__Bacteroidetes
denovo18179	6.69817	0.0096512	3.8	11.125	k__Bacteria;p__Bacteroidetes
denovo17711	21.05	4.47444e-06	0.933333	10.4583	k__Bacteria;p__Firmicutes;c__Clostridia;o__Clostridiales;f__Lachnospiraceae
denovo7116	12.6951	0.000366606	0.666667	9.875	k__Bacteria;p__Bacteroidetes
denovo6801	10.919	0.000951814	22.4	9.66667	k__Bacteria;p__Bacteroidetes;c__Bacteroidia;o__Bacteroidales;f__Prevotellaceae;g__Prevotella;s__stercorea
denovo6430	9.00355	0.00269455	0	9.625	k__Bacteria;p__Bacteroidetes;c__Bacteroidia;o__Bacteroidales
denovo16533	7.90287	0.00493564	0.0666667	9.45833	k__Bacteria;p__Firmicutes;c__Clostridia;o__Clostridiales;f__Lachnospiraceae
denovo25482	9.9537	0.00160526	1.46667	9.375	k__Bacteria;p__Bacteroidetes;c__Bacteroidia;o__Bacteroidales
denovo9384	13.0582	0.000301962	0.0666667	9.25	k__Bacteria;p__Bacteroidetes;c__Bacteroidia;o__Bacteroidales;f__Bacteroidaceae;g__Bacteroides
denovo2741	10.1153	0.00147046	0	9	k__Bacteria;p__Bacteroidetes;c__Bacteroidia;o__Bacteroidales
denovo1318	8.13708	0.0043369	0.266667	8.91667	k__Bacteria;p__Actinobacteria;c__Actinobacteria
denovo25846	8.87253	0.00289494	0.133333	8.70833	k__Bacteria;p__Bacteroidetes;c__Bacteroidia;o__Bacteroidales;f__Bacteroidaceae;g__Bacteroides
denovo11923	9.27808	0.00231913	0.0666667	8.20833	k__Bacteria;p__Bacteroidetes;c__Bacteroidia;o__Bacteroidales;f__Bacteroidaceae;g__Bacteroides;s__plebeius
denovo13029	16.318	5.35537e-05	0.0666667	8.16667	k__Bacteria;p__Actinobacteria;c__Actinobacteria;o__Bifidobacteriales;f__Bifidobacteriaceae;g__Bifidobacterium;s__adolescentis
denovo22932	7.77474	0.00529818	0.266667	8.125	k__Bacteria;p__Proteobacteria;c__Gammaproteobacteria;o__Enterobacteriales;f__Enterobacteriaceae
denovo22600	17.5616	2.78143e-05	0.8	8.04167	k__Bacteria;p__Firmicutes;c__Clostridia;o__Clostridiales;f__Lachnospiraceae
denovo598	6.96752	0.00830025	0	7.91667	k__Bacteria;p__Bacteroidetes;c__Bacteroidia;o__Bacteroidales;f__Porphyromonadaceae;g__Parabacteroides;s__distasonis
363348	11.1769	0.000828211	17.7333	7.83333	k__Bacteria;p__Firmicutes;c__Clostridia;o__Clostridiales;f__Lachnospiraceae;g__Blautia
190863	15.3067	9.13917e-05	11.4	7.83333	k__Bacteria;p__Firmicutes;c__Clostridia;o__Clostridiales;f__Lachnospiraceae
denovo24138	11.8059	0.000590445	0.4	7.83333	k__Bacteria;p__Firmicutes;c__Clostridia;o__Clostridiales;f__Lachnospiraceae
denovo6554	13.1832	0.000282473	0.333333	7.75	k__Bacteria;p__Firmicutes;c__Clostridia;o__Clostridiales
denovo21999	7.5304	0.00606665	1.2	7.58333	k__Bacteria;p__Bacteroidetes
denovo10727	8.87167	0.0028963	0.6	7.58333	k__Bacteria;p__Bacteroidetes;c__Bacteroidia;o__Bacteroidales
denovo171	9.01514	0.00267752	0	7.58333	k__Bacteria;p__Bacteroidetes;c__Bacteroidia;o__Bacteroidales
361186	8.92684	0.0028101	2.26667	7.5	k__Bacteria;p__Firmicutes;c__Clostridia;o__Clostridiales;f__Lachnospiraceae;g__Blautia;s__producta
denovo2088	12.479	0.000411545	0	7.16667	k__Bacteria;p__Bacteroidetes;c__Bacteroidia;o__Bacteroidales;f__Bacteroidaceae;g__Bacteroides
denovo46	12.479	0.000411545	0	7.16667	k__Bacteria;p__Bacteroidetes;c__Bacteroidia;o__Bacteroidales;f__Bacteroidaceae;g__Bacteroides
4483037	10.9884	0.000916828	0.933333	7.08333	k__Bacteria;p__Firmicutes
denovo10503	12.4859	0.000410035	0	7.08333	k__Bacteria;p__Bacteroidetes;c__Bacteroidia;o__Bacteroidales;f__Bacteroidaceae;g__Bacteroides
denovo23274	9.33429	0.00224906	0.4	6.95833	k__Bacteria;p__Bacteroidetes;c__Bacteroidia;o__Bacteroidales
denovo10049	6.84507	0.00888863	1.13333	6.875	k__Bacteria;p__Bacteroidetes;c__Bacteroidia;o__Bacteroidales
denovo16115	6.97789	0.00825229	0	6.66667	k__Bacteria;p__Bacteroidetes;c__Bacteroidia;o__Bacteroidales;f__Bacteroidaceae;g__Bacteroides
denovo11763	8.73168	0.00312729	0.866667	6.54167	k__Bacteria;p__Firmicutes;c__Bacilli;o__Lactobacillales;f__Lactobacillaceae;g__Lactobacillus;s__ruminis
denovo22400	8.71981	0.0031477	0.133333	6.54167	k__Bacteria;p__Bacteroidetes
denovo16517	10.5594	0.00115599	0.0666667	6.5	k__Bacteria;p__Actinobacteria;c__Actinobacteria
denovo26286	12.451	0.000417777	0.533333	6.45833	k__Bacteria;p__Bacteroidetes;c__Bacteroidia;o__Bacteroidales
denovo23323	11.9139	0.000557154	1.13333	6.41667	k__Bacteria;p__Bacteroidetes
denovo7978	8.28276	0.00400232	0.666667	6.375	k__Bacteria;p__Actinobacteria;c__Actinobacteria;o__Bifidobacteriales;f__Bifidobacteriaceae;g__Bifidobacterium
denovo18191	9.01079	0.0026839	0	6.29167	k__Bacteria;p__Bacteroidetes;c__Bacteroidia;o__Bacteroidales;f__Bacteroidaceae;g__Bacteroides
361966	16.7368	4.29407e-05	95.5333	6.16667	k__Bacteria;p__Firmicutes;c__Clostridia;o__Clostridiales;f__Ruminococcaceae;g__Faecalibacterium;s__prausnitzii
denovo19152	8.42369	0.00370363	1.6	6	k__Bacteria;p__Proteobacteria;c__Gammaproteobacteria;o__Enterobacteriales;f__Enterobacteriaceae
368490	8.93593	0.00279615	2.26667	5.875	k__Bacteria;p__Firmicutes;c__Bacilli;o__Turicibacterales;f__Turicibacteraceae;g__Turicibacter;s__
denovo5632	9.0079	0.00268816	0	5.875	k__Bacteria;p__Bacteroidetes;c__Bacteroidia;o__Bacteroidales;f__Bacteroidaceae;g__Bacteroides
denovo17885	9.31124	0.00227752	1.46667	5.83333	k__Bacteria;p__Bacteroidetes
denovo20204	13.7598	0.000207732	0	5.75	k__Bacteria;p__Actinobacteria;c__Actinobacteria
denovo11496	10.4913	0.0011994	0.133333	5.625	k__Bacteria;p__Bacteroidetes;c__Bacteroidia;o__Bacteroidales
denovo8732	6.94064	0.00842588	1.53333	5.5	k__Bacteria;p__Bacteroidetes
denovo9938	7.94767	0.00481493	0.133333	5.375	k__Bacteria;p__Actinobacteria;c__Actinobacteria;o__Bifidobacteriales;f__Bifidobacteriaceae;g__Bifidobacterium
denovo16702	7.41573	0.0064656	1.53333	5.33333	k__Bacteria;p__Bacteroidetes;c__Bacteroidia;o__Bacteroidales;f__Prevotellaceae;g__Prevotella
denovo25323	15.1205	0.000100861	0	5.29167	k__Bacteria;p__Actinobacteria;c__Actinobacteria;o__Bifidobacteriales;f__Bifidobacteriaceae;g__Bifidobacterium;s__adolescentis
denovo21937	9.55929	0.0019894	0.333333	5.08333	k__Bacteria;p__Bacteroidetes
denovo6783	11.1179	0.000855008	0.866667	5.04167	k__Bacteria;p__Firmicutes;c__Bacilli;o__Lactobacillales;f__Lactobacillaceae;g__Lactobacillus;s__ruminis
183651	10.9231	0.000949732	4.66667	5	k__Bacteria;p__Firmicutes;c__Clostridia;o__Clostridiales;f__Lachnospiraceae;g__Roseburia;s__
denovo14806	7.94872	0.00481213	0.133333	4.95833	k__Bacteria;p__Actinobacteria;c__Actinobacteria
denovo17936	9.01224	0.00268177	0	4.95833	k__Bacteria;p__Proteobacteria;c__Gammaproteobacteria
denovo7098	9.27496	0.00232308	0.4	4.83333	k__Bacteria;p__Bacteroidetes
denovo16426	9.00645	0.00269029	0	4.83333	k__Bacteria;p__Bacteroidetes;c__Bacteroidia;o__Bacteroidales;f__Bacteroidaceae;g__Bacteroides
denovo25487	6.974	0.00827026	0	4.83333	k__Bacteria;p__Bacteroidetes;c__Bacteroidia;o__Bacteroidales;f__Bacteroidaceae;g__Bacteroides
denovo14488	9.005	0.00269242	0	4.75	k__Bacteria;p__Bacteroidetes;c__Bacteroidia;o__Bacteroidales;f__Bacteroidaceae;g__Bacteroides;s__plebeius
denovo12933	8.92503	0.00281289	2.4	4.58333	k__Bacteria;p__Bacteroidetes;c__Bacteroidia;o__Bacteroidales
denovo21395	9.08181	0.00258165	1	4.58333	k__Bacteria;p__Bacteroidetes;c__Bacteroidia;o__Bacteroidales
denovo1158	16.5571	4.72073e-05	0.6	4.54167	k__Bacteria;p__Firmicutes;c__Clostridia;o__Clostridiales;f__Lachnospiraceae
denovo12283	7.13174	0.00757314	0.2	4.45833	k__Bacteria;p__Bacteroidetes;c__Bacteroidia;o__Bacteroidales;f__Bacteroidaceae;g__Bacteroides
denovo13733	15.7205	7.34228e-05	0.733333	4.375	k__Bacteria;p__Firmicutes;c__Clostridia;o__Clostridiales;f__Lachnospiraceae
denovo2817	20.7162	5.32624e-06	0.133333	4.375	k__Bacteria;p__Firmicutes;c__Clostridia;o__Clostridiales;f__Lachnospiraceae
denovo23317	17.695	2.5931e-05	2.2	4.20833	k__Bacteria;p__Bacteroidetes;c__Bacteroidia;o__Bacteroidales;f__Prevotellaceae;g__Prevotella;s__copri
denovo21681	6.64981	0.00991665	0.133333	4.16667	k__Bacteria;p__Bacteroidetes
denovo15486	7.71359	0.00548066	0.266667	4.08333	k__Bacteria;p__Firmicutes;c__Clostridia;o__Clostridiales
denovo1146	7.60729	0.00581327	0.333333	4.04167	k__Bacteria;p__Bacteroidetes;c__Bacteroidia;o__Bacteroidales;f__Prevotellaceae;g__Prevotella
denovo1471	8.37833	0.0037972	0.2	4.04167	k__Bacteria;p__Bacteroidetes
denovo4665	6.88639	0.00868545	0.133333	3.95833	k__Bacteria;p__Bacteroidetes
denovo1036	9.55557	0.00199344	0.733333	3.75	k__Bacteria;p__Bacteroidetes
denovo6513	6.68366	0.00973005	0.733333	3.70833	k__Bacteria;p__Bacteroidetes;c__Bacteroidia;o__Bacteroidales
denovo15040	7.85648	0.0050639	0.733333	3.70833	k__Bacteria;p__Bacteroidetes;c__Bacteroidia;o__Bacteroidales;f__Prevotellaceae;g__Prevotella
denovo10632	6.96752	0.00830025	0	3.70833	k__Bacteria;p__Firmicutes;c__Clostridia;o__Clostridiales;f__Veillonellaceae;g__Megamonas
denovo9321	15.1708	9.82091e-05	0	3.66667	k__Bacteria;p__Actinobacteria;c__Actinobacteria
denovo23862	6.9935	0.00818063	0	3.66667	k__Bacteria;p__Proteobacteria;c__Gammaproteobacteria
denovo12792	12.6465	0.000376279	0.533333	3.625	k__Bacteria;p__Firmicutes;c__Clostridia;o__Clostridiales;f__Lachnospiraceae
322380	10.919	0.000951814	3.26667	3.58333	k__Bacteria;p__Firmicutes;c__Clostridia;o__Clostridiales
denovo14426	9.01659	0.0026754	0	3.58333	k__Bacteria;p__Proteobacteria;c__Gammaproteobacteria
denovo25769	7.96432	0.00477085	0	3.54167	k__Bacteria;p__Bacteroidetes;c__Bacteroidia;o__Bacteroidales;f__Bacteroidaceae;g__Bacteroides;s__plebeius
denovo11116	6.772	0.00925988	0.0666667	3.5	k__Bacteria;p__Bacteroidetes
denovo5205	8.3333	0.00389249	0.533333	3.41667	k__Bacteria;p__Firmicutes;c__Bacilli;o__Lactobacillales;f__Lactobacillaceae;g__Lactobacillus;s__ruminis
denovo4614	7.75851	0.00534601	0.533333	3.25	k__Bacteria;p__Bacteroidetes
denovo21077	6.98438	0.0082224	0	3.25	k__Bacteria;p__Bacteroidetes;c__Bacteroidia;o__Bacteroidales
denovo18482	10.3804	0.00127361	0.0666667	3.20833	k__Bacteria;p__Actinobacteria;c__Actinobacteria;o__Bifidobacteriales;f__Bifidobacteriaceae;g__Bifidobacterium
denovo28148	6.98027	0.00824133	0.466667	3.16667	k__Bacteria;p__Bacteroidetes;c__Bacteroidia;o__Bacteroidales
denovo23818	7.96021	0.00478169	0	3.16667	k__Bacteria;p__Bacteroidetes;c__Bacteroidia;o__Bacteroidales;f__Rikenellaceae
denovo15647	10.3006	0.00132989	0.333333	3	k__Bacteria;p__Bacteroidetes;c__Bacteroidia;o__Bacteroidales
denovo17114	12.5359	0.000399206	0	3	k__Bacteria;p__Firmicutes;c__Bacilli;o__Lactobacillales;f__Lactobacillaceae;g__Lactobacillus
denovo13347	7.58614	0.00588187	0.133333	2.95833	k__Bacteria;p__Actinobacteria;c__Actinobacteria
denovo25019	10.1538	0.00144006	0	2.95833	k__Bacteria;p__Proteobacteria;c__Gammaproteobacteria
denovo14344	6.85194	0.00885453	0.0666667	2.91667	k__Bacteria;p__Firmicutes
denovo16728	6.9727	0.00827625	0	2.91667	k__Bacteria;p__Bacteroidetes;c__Bacteroidia;o__Bacteroidales;f__Rikenellaceae
210092	13.042	0.000304581	4.2	2.875	k__Bacteria;p__Firmicutes;c__Clostridia;o__Clostridiales;f__Lachnospiraceae;g__Roseburia;s__
denovo1748	11.2697	0.000787821	0	2.83333	k__Bacteria;p__Actinobacteria
denovo137	12.5048	0.000405903	0	2.83333	k__Bacteria;p__Actinobacteria;c__Actinobacteria
denovo22026	8.53036	0.00349271	0.6	2.79167	k__Bacteria;p__Bacteroidetes;c__Bacteroidia;o__Bacteroidales
denovo11988	9.08408	0.00257844	0.133333	2.75	k__Bacteria;p__TM7;c__TM7-3
denovo19871	9.04424	0.00263523	0	2.70833	k__Bacteria;p__Bacteroidetes;c__Bacteroidia;o__Bacteroidales;f__Bacteroidaceae;g__Bacteroides
denovo8001	6.97919	0.00824631	0	2.66667	k__Bacteria;p__Bacteroidetes;c__Bacteroidia;o__Bacteroidales
denovo8076	8.9205	0.00281988	0.133333	2.625	k__Bacteria;p__Bacteroidetes;c__Bacteroidia;o__Bacteroidales
denovo23584	7.43652	0.00639133	0.533333	2.54167	k__Bacteria;p__Firmicutes;c__Bacilli;o__Lactobacillales;f__Lactobacillaceae;g__Lactobacillus;s__ruminis
denovo12127	7.58614	0.00588187	0.133333	2.54167	k__Bacteria;p__Bacteroidetes;c__Bacteroidia;o__Bacteroidales
denovo23254	11.286	0.000780955	0	2.54167	k__Bacteria;p__Bacteroidetes
denovo14824	8.41816	0.00371492	1.4	2.5	k__Bacteria;p__Firmicutes;c__Clostridia;o__Clostridiales;f__Lachnospiraceae
denovo18879	7.0118	0.00809743	0	2.5	k__Bacteria;p__Firmicutes;c__Clostridia;o__Clostridiales
176269	12.1648	0.000487003	20.2	2.45833	k__Bacteria;p__Firmicutes;c__Clostridia;o__Clostridiales;f__Lachnospiraceae;g__Lachnospira;s__
denovo26780	7.96021	0.00478169	0	2.45833	k__Bacteria;p__Actinobacteria;c__Actinobacteria
denovo27404	6.98381	0.00822501	0.2	2.41667	k__Bacteria;p__Bacteroidetes
denovo20251	9.005	0.00269242	0	2.375	k__Bacteria;p__Actinobacteria;c__Actinobacteria;o__Bifidobacteriales;f__Bifidobacteriaceae
denovo18601	7.43606	0.00639298	0.133333	2.29167	k__Bacteria;p__Bacteroidetes;c__Bacteroidia;o__Bacteroidales
denovo19211	7.97666	0.00473842	0	2.29167	k__Bacteria;p__Proteobacteria;c__Gammaproteobacteria
362568	8.92684	0.0028101	1.8	2.25	k__Bacteria;p__Firmicutes;c__Clostridia;o__Clostridiales;f__Lachnospiraceae;g__Blautia
denovo5775	6.86939	0.00876848	0.333333	2.25	k__Bacteria;p__Bacteroidetes;c__Bacteroidia;o__Bacteroidales;f__Prevotellaceae
denovo10800	14.5719	0.00013491	0.333333	2.25	k__Bacteria;p__Firmicutes;c__Clostridia;o__Clostridiales
denovo26022	6.82865	0.0089707	0.733333	2.16667	k__Bacteria;p__Bacteroidetes
denovo2597	7.96432	0.00477085	0	2.125	k__Bacteria;p__Bacteroidetes
denovo6836	9.05155	0.00262473	0	2.125	k__Bacteria;p__Bacteroidetes;c__Bacteroidia;o__Bacteroidales;f__Bacteroidaceae;g__Bacteroides;s__plebeius
denovo22560	7.97117	0.00475282	0	2.08333	k__Bacteria;p__Bacteroidetes
denovo10555	7.05833	0.00788974	0.133333	2.04167	k__Bacteria;p__Firmicutes;c__Bacilli;o__Lactobacillales;f__Lactobacillaceae;g__Lactobacillus;s__ruminis
denovo11033	7.9698	0.00475642	0	2.04167	k__Bacteria;p__Proteobacteria;c__Gammaproteobacteria
denovo4834	7.91355	0.0049066	0.2	2	k__Bacteria;p__Bacteroidetes
denovo9422	14.679	0.000127455	0.0666667	1.95833	k__Bacteria;p__Firmicutes;c__Clostridia;o__Clostridiales;f__Lachnospiraceae
denovo23302	9.01079	0.0026839	0	1.95833	k__Bacteria;p__Bacteroidetes;c__Bacteroidia;o__Bacteroidales;f__Bacteroidaceae;g__Bacteroides
denovo6385	9.03549	0.00264788	0	1.95833	k__Bacteria;p__Proteobacteria
denovo11919	7.13071	0.00757748	0.2	1.875	k__Bacteria;p__Bacteroidetes;c__Bacteroidia;o__Bacteroidales
denovo4922	7.71638	0.00547222	0.2	1.875	k__Bacteria;p__Firmicutes;c__Clostridia;o__Clostridiales;f__Lachnospiraceae
denovo16473	11.6137	0.000654681	0.133333	1.875	k__Bacteria;p__Bacteroidetes;c__Bacteroidia;o__Bacteroidales
312835	9.17309	0.002456	5.4	1.83333	k__Bacteria;p__Firmicutes;c__Clostridia;o__Clostridiales;f__Lachnospiraceae
denovo10137	7.96432	0.00477085	0	1.83333	k__Bacteria;p__Bacteroidetes;c__Bacteroidia;o__Bacteroidales
denovo14295	10.1848	0.00141604	0	1.83333	k__Bacteria;p__Bacteroidetes;c__Bacteroidia;o__Bacteroidales;f__Bacteroidaceae;g__Bacteroides
denovo1032	7.08424	0.00777647	0.466667	1.79167	k__Bacteria;p__Bacteroidetes
denovo23474	6.97789	0.00825229	0	1.79167	k__Bacteria;p__Proteobacteria;c__Gammaproteobacteria
denovo24880	7.02343	0.008045	0.0666667	1.75	k__Bacteria;p__Bacteroidetes;c__Bacteroidia;o__Bacteroidales
denovo15178	8.49006	0.00357092	0.133333	1.70833	k__Bacteria;p__Bacteroidetes
denovo14180	7.97254	0.00474922	0	1.66667	k__Bacteria;p__Bacteroidetes;c__Bacteroidia;o__Bacteroidales
denovo4211	12.5203	0.000402545	0	1.625	k__Bacteria;p__Actinobacteria;c__Actinobacteria;o__Bifidobacteriales;f__Bifidobacteriaceae;g__Bifidobacterium;s__adolescentis
815207	14.3862	0.000148892	9	1.58333	k__Bacteria;p__Firmicutes;c__Clostridia;o__Clostridiales;f__Lachnospiraceae
denovo10213	6.96881	0.00829425	0	1.58333	k__Bacteria;p__Bacteroidetes
denovo14961	6.98048	0.00824033	0	1.58333	k__Bacteria;p__Bacteroidetes;c__Bacteroidia;o__Bacteroidales;f__Bacteroidaceae;g__Bacteroides
denovo15590	8.00562	0.00466324	0	1.58333	k__Bacteria;p__Bacteroidetes;c__Bacteroidia;o__Bacteroidales;f__Bacteroidaceae;g__Bacteroides
denovo15682	6.98048	0.00824033	0	1.54167	k__Bacteria;p__Bacteroidetes;c__Bacteroidia;o__Bacteroidales;f__Bacteroidaceae;g__Bacteroides
denovo17849	8.44602	0.00365842	0.2	1.5	k__Bacteria;p__Bacteroidetes;c__Bacteroidia;o__Bacteroidales
denovo5806	6.7751	0.00924384	0.0666667	1.5	k__Bacteria;p__Firmicutes;c__Clostridia;o__Clostridiales
denovo11254	8.10311	0.00441894	0.2	1.45833	k__Bacteria;p__Bacteroidetes
denovo17765	9.4548	0.00210597	0.133333	1.45833	k__Bacteria;p__Firmicutes;c__Clostridia;o__Clostridiales;f__Lachnospiraceae
denovo15690	6.65669	0.00987842	0.2	1.41667	k__Bacteria;p__Bacteroidetes
denovo19852	6.97011	0.00828825	0	1.41667	k__Bacteria;p__Actinobacteria;c__Actinobacteria;o__Bifidobacteriales;f__Bifidobacteriaceae;g__Bifidobacterium;s__adolescentis
denovo4240	6.9935	0.00818063	0	1.41667	k__Bacteria;p__Bacteroidetes;c__Bacteroidia;o__Bacteroidales;f__Bacteroidaceae;g__Bacteroides
denovo23987	7.60475	0.00582146	0.133333	1.375	k__Bacteria;p__Bacteroidetes;c__Bacteroidia;o__Bacteroidales
denovo5698	7.22823	0.00717661	0.133333	1.375	k__Bacteria;p__Firmicutes
denovo21650	7.99551	0.00468934	0.0666667	1.375	k__Bacteria;p__Bacteroidetes;c__Bacteroidia;o__Bacteroidales
denovo27741	9.03397	0.00265008	0.0666667	1.375	k__Bacteria;p__Firmicutes;c__Clostridia;o__Clostridiales;f__Lachnospiraceae
denovo16792	7.97804	0.00473483	0	1.375	k__Bacteria;p__Actinobacteria;c__Actinobacteria
denovo22535	7.96432	0.00477085	0	1.375	k__Bacteria;p__Bacteroidetes;c__Bacteroidia;o__Bacteroidales;f__Bacteroidaceae;g__Bacteroides
denovo22831	6.9935	0.00818063	0	1.375	k__Bacteria;p__Bacteroidetes;c__Bacteroidia;o__Bacteroidales;f__Bacteroidaceae;g__Bacteroides
denovo26909	6.99219	0.00818659	0	1.375	k__Bacteria;p__Firmicutes;c__Bacilli;o__Lactobacillales;f__Lactobacillaceae;g__Lactobacillus
denovo18998	7.97254	0.00474922	0	1.375	k__Bacteria;p__Firmicutes;c__Bacilli;o__Turicibacterales;f__Turicibacteraceae;g__Turicibacter;s__
denovo1978	13.0777	0.000298832	0.0666667	1.33333	k__Bacteria;p__Firmicutes;c__Clostridia;o__Clostridiales
denovo5202	9.05301	0.00262263	0	1.33333	k__Bacteria;p__Actinobacteria;c__Actinobacteria
denovo7521	6.974	0.00827026	0	1.33333	k__Bacteria;p__Actinobacteria;c__Actinobacteria
denovo4460	7.0118	0.00809743	0	1.33333	k__Bacteria;p__Bacteroidetes;c__Bacteroidia;o__Bacteroidales;f__Porphyromonadaceae;g__Parabacteroides;s__distasonis
28218	7.04059	0.00796828	2.6	1.29167	k__Bacteria;p__Firmicutes;c__Clostridia;o__Clostridiales;f__Lachnospiraceae;g__Blautia
denovo12703	7.90973	0.00491697	0.0666667	1.29167	k__Bacteria;p__Bacteroidetes
denovo3421	7.98629	0.00471329	0	1.29167	k__Bacteria;p__Bacteroidetes
denovo8280	10.1337	0.00145581	0	1.29167	k__Bacteria;p__Bacteroidetes;c__Bacteroidia;o__Bacteroidales
denovo9561	9.08235	0.00258088	0	1.29167	k__Bacteria;p__Proteobacteria;c__Gammaproteobacteria
denovo16025	6.70161	0.0096326	0.0666667	1.25	k__Bacteria;p__Firmicutes;c__Bacilli
denovo21162	6.98438	0.0082224	0	1.20833	k__Bacteria;p__Bacteroidetes;c__Bacteroidia;o__Bacteroidales
denovo659	6.97011	0.00828825	0	1.20833	k__Bacteria;p__Bacteroidetes;c__Bacteroidia;o__Bacteroidales
denovo14037	7.8345	0.00512582	0.0666667	1.16667	k__Bacteria;p__Bacteroidetes
denovo4421	8.00562	0.00466324	0	1.16667	k__Bacteria;p__Actinobacteria;c__Actinobacteria;o__Bifidobacteriales;f__Bifidobacteriaceae;g__Bifidobacterium
denovo5010	6.974	0.00827026	0	1.16667	k__Bacteria;p__Firmicutes;c__Clostridia;o__Clostridiales;f__Lachnospiraceae
denovo23224	6.70161	0.0096326	0.0666667	1.125	k__Bacteria;p__Bacteroidetes;c__Bacteroidia;o__Bacteroidales
denovo19669	9.0574	0.00261634	0	1.125	k__Bacteria;p__Bacteroidetes
denovo14729	8.007	0.00465968	0	1.125	k__Bacteria;p__Bacteroidetes;c__Bacteroidia;o__Bacteroidales;f__Bacteroidaceae;g__Bacteroides
denovo19082	6.9714	0.00828225	0	1.08333	k__Bacteria;p__Bacteroidetes
denovo11932	7.98629	0.00471329	0	1.08333	k__Bacteria;p__Bacteroidetes;c__Bacteroidia;o__Bacteroidales
548233	7.04696	0.00793998	0.733333	1.04167	k__Bacteria;p__Firmicutes;c__Clostridia;o__Clostridiales
denovo3975	7.92578	0.00487354	0.0666667	1.04167	k__Bacteria;p__Firmicutes;c__Clostridia;o__Clostridiales
denovo20790	6.98178	0.00823435	0	1.04167	k__Bacteria;p__Actinobacteria;c__Actinobacteria
denovo25743	7.97804	0.00473483	0	1.04167	k__Bacteria;p__Bacteroidetes;c__Bacteroidia;o__Bacteroidales
denovo16777	6.974	0.00827026	0	1.04167	k__Bacteria;p__Firmicutes;c__Bacilli;o__Lactobacillales;f__Lactobacillaceae;g__Lactobacillus;s__ruminis
denovo11787	8.007	0.00465968	0	1	k__Bacteria;p__Firmicutes;c__Bacilli;o__Lactobacillales;f__Streptococcaceae;g__Streptococcus
denovo6356	6.99219	0.00818659	0	0.958333	k__Bacteria;p__Actinobacteria;c__Actinobacteria
denovo8974	9.08383	0.0025788	0	0.958333	k__Bacteria;p__Bacteroidetes
denovo2171	7.98629	0.00471329	0	0.958333	k__Bacteria;p__Bacteroidetes;c__Bacteroidia;o__Bacteroidales
denovo18164	9.0574	0.00261634	0	0.958333	k__Bacteria;p__Firmicutes;c__Clostridia;o__Clostridiales;f__Lachnospiraceae
denovo23350	7.85273	0.00507441	0.0666667	0.916667	k__Bacteria;p__Firmicutes;c__Clostridia;o__Clostridiales;f__Lachnospiraceae
denovo10043	6.99219	0.00818659	0	0.916667	k__Bacteria;p__Firmicutes;c__Bacilli;o__Lactobacillales;f__Lactobacillaceae;g__Lactobacillus
denovo11546	6.97789	0.00825229	0	0.875	k__Bacteria;p__Actinobacteria;c__Actinobacteria
denovo21057	10.1646	0.00143162	0	0.875	k__Bacteria;p__Bacteroidetes;c__Bacteroidia;o__Bacteroidales
denovo17470	7.0118	0.00809743	0	0.875	k__Bacteria;p__Proteobacteria;c__Gammaproteobacteria;o__Enterobacteriales;f__Enterobacteriaceae
denovo9355	8.03478	0.00458875	0	0.833333	k__Bacteria;p__Actinobacteria;c__Actinobacteria
denovo13267	7.99042	0.00470254	0	0.833333	k__Bacteria;p__Bacteroidetes
denovo14949	7.99042	0.00470254	0	0.833333	k__Bacteria;p__Bacteroidetes
denovo2116	7.99042	0.00470254	0	0.833333	k__Bacteria;p__Bacteroidetes
denovo19728	8.03478	0.00458875	0	0.833333	k__Bacteria;p__Firmicutes;c__Bacilli;o__Lactobacillales;f__Leuconostocaceae;g__Weissella;s__
denovo2025	8.03618	0.00458522	0	0.791667	k__Bacteria;p__Actinobacteria;c__Actinobacteria
denovo19477	7.99042	0.00470254	0	0.791667	k__Bacteria;p__Bacteroidetes
denovo11182	6.98438	0.0082224	0	0.791667	k__Bacteria;p__Firmicutes;c__Clostridia;o__Clostridiales
denovo14311	6.99741	0.00816276	0	0.75	k__Bacteria;p__Actinobacteria;c__Actinobacteria
denovo26668	7.0118	0.00809743	0	0.75	k__Bacteria;p__Actinobacteria;c__Actinobacteria
denovo4603	7.99042	0.00470254	0	0.75	k__Bacteria;p__Firmicutes
denovo343	10.2317	0.0013805	0	0.75	k__Bacteria;p__Firmicutes;c__Clostridia;o__Clostridiales
denovo28386	6.71083	0.00958289	0.0666667	0.708333	k__Bacteria;p__Bacteroidetes;c__Bacteroidia;o__Bacteroidales
denovo27681	6.98438	0.0082224	0	0.708333	k__Bacteria;p__Bacteroidetes
denovo21851	8.8081	0.00299896	0.0666667	0.666667	k__Bacteria;p__Firmicutes;c__Clostridia;o__Clostridiales;f__Lachnospiraceae
denovo18997	7.03943	0.00797344	0	0.666667	k__Bacteria;p__Bacteroidetes
denovo4842	8.00839	0.00465612	0	0.666667	k__Bacteria;p__Bacteroidetes
denovo3814	9.12524	0.00252106	0	0.666667	k__Bacteria;p__Bacteroidetes;c__Bacteroidia;o__Bacteroidales
denovo25404	7.0118	0.00809743	0	0.666667	k__Bacteria;p__Firmicutes;c__Bacilli;o__Lactobacillales;f__Lactobacillaceae;g__Lactobacillus;s__ruminis
denovo13911	9.12524	0.00252106	0	0.666667	k__Bacteria;p__Firmicutes;c__Clostridia;o__Clostridiales;f__Lachnospiraceae
185652	17.0356	3.66849e-05	16	0.625	k__Bacteria;p__Firmicutes;c__Clostridia;o__Clostridiales;f__Lachnospiraceae
denovo1204	8.01116	0.004649	0	0.625	k__Bacteria;p__Firmicutes;c__Clostridia;o__Clostridiales;f__Lachnospiraceae
denovo13927	7.04075	0.00796756	0	0.625	k__Bacteria;p__Firmicutes;c__Clostridia;o__Clostridiales;f__Lachnospiraceae
denovo10932	6.99741	0.00816276	0	0.583333	k__Bacteria;p__Firmicutes;c__Clostridia;o__Clostridiales;f__Lachnospiraceae
denovo21672	7.04075	0.00796756	0	0.458333	k__Bacteria;p__Bacteroidetes
denovo18136	10.3035	0.00132779	1.33333	6.08333	k__Bacteria;p__Bacteroidetes;c__Bacteroidia;o__Bacteroidales
denovo1902	6.98011	0.00824205	0.133333	1	k__Bacteria;p__Actinobacteria;c__Actinobacteria;o__Actinomycetales
denovo8184	6.70263	0.00962707	0.0666667	0.833333	k__Bacteria;p__Bacteroidetes
denovo19873	6.85157	0.00885635	0.133333	0.791667	k__Bacteria;p__Bacteroidetes
denovo16436	7.63057	0.00573873	0.0666667	0.583333	k__Bacteria;p__Bacteroidetes
denovo2680	7.84174	0.00510534	0.4	0.0416667	k__Bacteria;p__Bacteroidetes;c__Bacteroidia;o__Bacteroidales
196729	12.9554	0.000319001	963.533	23.4167	k__Bacteria;p__Bacteroidetes;c__Bacteroidia;o__Bacteroidales;f__Prevotellaceae;g__Prevotella;s__copri
denovo1571	15.2846	9.24687e-05	31.4667	14.3333	k__Bacteria;p__Bacteroidetes;c__Bacteroidia;o__Bacteroidales;f__Prevotellaceae;g__Prevotella
363029	13.0375	0.000305311	23.4667	11.3333	k__Bacteria;p__Firmicutes;c__Clostridia;o__Clostridiales;f__Lachnospiraceae;g__Blautia
4476186	16.147	5.86121e-05	131.2	7.33333	k__Bacteria;p__Bacteroidetes;c__Bacteroidia;o__Bacteroidales;f__Prevotellaceae;g__Prevotella;s__stercorea
222842	6.66006	0.00985978	25.8	7.20833	k__Bacteria;p__Firmicutes;c__Clostridia;o__Clostridiales;f__Veillonellaceae;g__Megamonas;s__
215040	11.7103	0.000621556	103.333	7.16667	k__Bacteria;p__Firmicutes;c__Clostridia;o__Clostridiales;f__Veillonellaceae;g__Dialister;s__
denovo8630	15.3608	8.88105e-05	186.133	6.83333	k__Bacteria;p__Bacteroidetes;c__Bacteroidia;o__Bacteroidales;f__Prevotellaceae;g__Prevotella;s__copri
315978	13.0398	0.000304946	20.4667	6.83333	k__Bacteria;p__Firmicutes;c__Clostridia;o__Clostridiales
173565	11.5627	0.000672878	25.9333	6	k__Bacteria;p__Bacteroidetes;c__Bacteroidia;o__Bacteroidales;f__Prevotellaceae;g__Prevotella;s__copri
347553	15.287	9.23485e-05	8.46667	5.625	k__Bacteria;p__Firmicutes;c__Clostridia;o__Clostridiales;f__Clostridiaceae
330458	16.7368	4.29407e-05	131.533	5.41667	k__Bacteria;p__Firmicutes;c__Clostridia;o__Clostridiales;f__Lachnospiraceae
denovo14055	15.287	9.23485e-05	14.3333	4.95833	k__Bacteria;p__Bacteroidetes;c__Bacteroidia;o__Bacteroidales;f__Prevotellaceae;g__Prevotella;s__copri
300859	11.1769	0.000828211	37.0667	4.875	k__Bacteria;p__Bacteroidetes;c__Bacteroidia;o__Bacteroidales;f__Prevotellaceae;g__Prevotella;s__
3177392	7.27141	0.00700607	14.8667	4.54167	k__Bacteria;p__Actinobacteria;c__Actinobacteria;o__Bifidobacteriales;f__Bifidobacteriaceae;g__Bifidobacterium;s__longum
denovo14032	15.2919	9.21086e-05	11.4667	4.04167	k__Bacteria;p__Bacteroidetes;c__Bacteroidia;o__Bacteroidales;f__Prevotellaceae;g__Prevotella;s__copri
4392549	9.16377	0.00246854	40.2667	3.58333	k__Bacteria;p__Firmicutes;c__Bacilli;o__Lactobacillales;f__Streptococcaceae;g__Streptococcus;s__
317012	13.0487	0.000303489	3.93333	2.91667	k__Bacteria;p__Firmicutes;c__Clostridia;o__Clostridiales
2530636	14.7207	0.000124672	158.8	2.79167	k__Bacteria;p__Firmicutes;c__Clostridia;o__Clostridiales;f__Veillonellaceae;g__Megamonas;s__
4414476	10.43	0.00123983	20.2667	2.75	k__Bacteria;p__Firmicutes;c__Clostridia;o__Clostridiales;f__Lachnospiraceae;g__Lachnospira;s__
2220494	15.5828	7.89707e-05	9.73333	2.75	k__Bacteria;p__Bacteroidetes;c__Bacteroidia;o__Bacteroidales;f__Prevotellaceae;g__Prevotella
336115	15.287	9.23485e-05	8.46667	2.75	k__Bacteria;p__Firmicutes;c__Clostridia;o__Clostridiales;f__Lachnospiraceae
denovo5137	10.9211	0.000950773	3.86667	2.58333	k__Bacteria;p__Bacteroidetes;c__Bacteroidia;o__Bacteroidales;f__Prevotellaceae;g__Prevotella
362009	13.5887	0.000227545	25.6667	2.45833	k__Bacteria;p__Firmicutes;c__Clostridia;o__Clostridiales;f__Lachnospiraceae
185192	13.0442	0.000304217	6.86667	2.375	k__Bacteria;p__Firmicutes;c__Clostridia;o__Clostridiales;f__Lachnospiraceae
345801	10.917	0.000952857	5.86667	2.125	k__Bacteria;p__Firmicutes;c__Clostridia;o__Clostridiales;f__Lachnospiraceae;g__Blautia
denovo20956	8.91777	0.00282409	4.33333	2.04167	k__Bacteria;p__Bacteroidetes;c__Bacteroidia;o__Bacteroidales;f__Prevotellaceae;g__Prevotella;s__stercorea
335789	15.8586	6.8256e-05	16.6667	2	k__Bacteria;p__Firmicutes;c__Clostridia;o__Clostridiales;f__Lachnospiraceae
309564	13.3174	0.000262952	14.6667	1.95833	k__Bacteria;p__Firmicutes;c__Clostridia;o__Clostridiales;f__Lachnospiraceae
194870	15.8611	6.81641e-05	11.1333	1.95833	k__Bacteria;p__Firmicutes;c__Clostridia;o__Clostridiales;f__Lachnospiraceae
194129	15.5803	7.90754e-05	14.8667	1.91667	k__Bacteria;p__Firmicutes;c__Clostridia;o__Clostridiales;f__Lachnospiraceae
denovo15961	9.4633	0.00209624	8.4	1.91667	k__Bacteria;p__Firmicutes
364274	11.1977	0.000818981	5.66667	1.91667	k__Bacteria;p__Firmicutes;c__Clostridia;o__Clostridiales;f__Lachnospiraceae
denovo17673	15.287	9.23485e-05	6.66667	1.79167	k__Bacteria;p__Firmicutes;c__Clostridia;o__Clostridiales
4341534	10.9271	0.000947652	2.46667	1.79167	k__Bacteria;p__Firmicutes;c__Clostridia;o__Clostridiales;f__Ruminococcaceae;g__Faecalibacterium;s__prausnitzii
72142	17.0384	3.6632e-05	48.5333	1.75	k__Bacteria;p__Bacteroidetes;c__Bacteroidia;o__Bacteroidales;f__Prevotellaceae;g__Prevotella;s__copri
175036	7.04059	0.00796828	2.46667	1.75	k__Bacteria;p__Firmicutes;c__Clostridia;o__Clostridiales;f__Lachnospiraceae;g__Coprococcus;s__eutactus
178860	16.2024	5.69231e-05	651.733	1.70833	k__Bacteria;p__Bacteroidetes;c__Bacteroidia;o__Bacteroidales;f__Prevotellaceae;g__Prevotella;s__copri
190220	13.5887	0.000227545	16.2667	1.70833	k__Bacteria;p__Firmicutes;c__Clostridia;o__Clostridiales;f__Ruminococcaceae;g__Oscillospira;s__
213487	10.9271	0.000947652	1.93333	1.70833	k__Bacteria;p__Firmicutes;c__Clostridia;o__Clostridiales;f__Lachnospiraceae;g__Roseburia
294270	8.9214	0.00281849	1.53333	1.54167	k__Bacteria;p__Bacteroidetes;c__Bacteroidia;o__Bacteroidales;f__Prevotellaceae;g__Prevotella;s__copri
179018	7.27141	0.00700607	9.2	1.5	k__Bacteria;p__Firmicutes;c__Erysipelotrichi;o__Erysipelotrichales;f__Erysipelotrichaceae;g__[Eubacterium];s__biforme
347575	8.9214	0.00281849	1.86667	1.5	k__Bacteria;p__Firmicutes;c__Clostridia;o__Clostridiales
denovo4691	7.27141	0.00700607	6.73333	1.45833	k__Bacteria;p__Actinobacteria;c__Actinobacteria;o__Bifidobacteriales;f__Bifidobacteriaceae;g__Bifidobacterium
327298	7.27141	0.00700607	6.26667	1.41667	k__Bacteria;p__Firmicutes;c__Clostridia;o__Clostridiales;f__Lachnospiraceae
362327	17.3371	3.13009e-05	55.6	1.33333	k__Bacteria;p__Firmicutes;c__Clostridia;o__Clostridiales;f__Ruminococcaceae;g__Faecalibacterium;s__prausnitzii
denovo22371	13.0487	0.000303489	2.06667	1.33333	k__Bacteria;p__Firmicutes;c__Clostridia;o__Clostridiales;f__Lachnospiraceae
840376	7.50426	0.00615531	6.53333	1.25	k__Bacteria;p__Firmicutes;c__Clostridia;o__Clostridiales
4295618	17.9481	2.27011e-05	203.467	1.20833	k__Bacteria;p__Bacteroidetes;c__Bacteroidia;o__Bacteroidales;f__Prevotellaceae;g__Prevotella;s__copri
178151	9.17122	0.0024585	3.06667	1.20833	k__Bacteria;p__Firmicutes;c__Clostridia;o__Clostridiales;f__Ruminococcaceae;g__Ruminococcus;s__bromii
2888723	11.4484	0.000715555	6.53333	1.16667	k__Bacteria;p__Bacteroidetes;c__Bacteroidia;o__Bacteroidales;f__Prevotellaceae;g__Prevotella;s__copri
353392	7.04218	0.0079612	1.53333	1.125	k__Bacteria;p__Firmicutes;c__Clostridia;o__Clostridiales;f__Clostridiaceae;g__SMB53;s__
4483337	11.1852	0.00082451	72.5333	1.04167	k__Bacteria;p__Firmicutes;c__Clostridia;o__Clostridiales;f__Lachnospiraceae
denovo25936	19.0946	1.24393e-05	44.9333	1.04167	k__Bacteria;p__Bacteroidetes;c__Bacteroidia;o__Bacteroidales;f__Prevotellaceae;g__Prevotella
denovo22939	13.5958	0.000226697	8.4	1.04167	k__Bacteria;p__Firmicutes;c__Clostridia;o__Clostridiales;f__Ruminococcaceae;g__Faecalibacterium;s__prausnitzii
denovo13026	14.1491	0.000168882	21.9333	1	k__Bacteria;p__Bacteroidetes;c__Bacteroidia;o__Bacteroidales;f__Prevotellaceae;g__Prevotella;s__stercorea
185411	17.1888	3.38422e-05	24	0.916667	k__Bacteria;p__Firmicutes;c__Clostridia;o__Clostridiales;f__Lachnospiraceae
denovo16339	11.7081	0.000622283	10	0.916667	k__Bacteria;p__Bacteroidetes;c__Bacteroidia;o__Bacteroidales;f__Prevotellaceae;g__Prevotella;s__copri
198757	13.3151	0.000263273	6.13333	0.916667	k__Bacteria;p__Firmicutes;c__Clostridia;o__Clostridiales;f__Lachnospiraceae
551141	16.2987	5.4102e-05	17.8	0.875	k__Bacteria;p__Firmicutes;c__Clostridia;o__Clostridiales;f__Lachnospiraceae
191238	8.60976	0.00334366	4.53333	0.875	k__Bacteria;p__Firmicutes;c__Clostridia;o__Clostridiales;f__Lachnospiraceae
denovo24701	12.1082	0.000501999	3.46667	0.875	k__Bacteria;p__Firmicutes;c__Clostridia;o__Clostridiales;f__Lachnospiraceae
denovo12931	6.70468	0.00961601	0.0666667	0.875	k__Bacteria;p__Bacteroidetes
192086	11.975	0.000539183	26.6667	0.833333	k__Bacteria;p__Firmicutes;c__Clostridia;o__Clostridiales;f__Ruminococcaceae;g__Oscillospira;s__
denovo27102	8.93593	0.00279615	0.866667	0.833333	k__Bacteria;p__Firmicutes;c__Erysipelotrichi;o__Erysipelotrichales;f__Erysipelotrichaceae;g__[Eubacterium];s__biforme
334340	17.3371	3.13009e-05	37.5333	0.791667	k__Bacteria;p__Firmicutes;c__Clostridia;o__Clostridiales;f__Lachnospiraceae
denovo28320	10.919	0.000951814	3.73333	0.791667	k__Bacteria;p__Bacteroidetes;c__Bacteroidia;o__Bacteroidales;f__Prevotellaceae;g__Prevotella;s__copri
315463	10.919	0.000951814	3.4	0.791667	k__Bacteria;p__Firmicutes;c__Clostridia;o__Clostridiales
293843	8.91958	0.00282129	3.33333	0.791667	k__Bacteria;p__Bacteroidetes;c__Bacteroidia;o__Bacteroidales;f__Prevotellaceae;g__Prevotella;s__copri
579149	9.39386	0.00217714	2.53333	0.791667	k__Bacteria;p__Firmicutes;c__Clostridia;o__Clostridiales;f__Lachnospiraceae
234314	8.91958	0.00282129	1.73333	0.75	k__Bacteria;p__Firmicutes;c__Clostridia;o__Clostridiales;f__Lachnospiraceae
186194	7.04696	0.00793998	0.933333	0.75	k__Bacteria;p__Firmicutes;c__Clostridia;o__Clostridiales;f__Ruminococcaceae;g__Oscillospira;s__
180825	14.1466	0.000169101	11.8667	0.708333	k__Bacteria;p__Bacteroidetes;c__Bacteroidia;o__Bacteroidales;f__Prevotellaceae;g__Prevotella;s__copri
181539	13.5887	0.000227545	9.66667	0.708333	k__Bacteria;p__Bacteroidetes;c__Bacteroidia;o__Bacteroidales;f__Prevotellaceae;g__Prevotella;s__copri
denovo21037	8.93593	0.00279615	1.33333	0.708333	k__Bacteria;p__Bacteroidetes;c__Bacteroidia;o__Bacteroidales
549635	11.1832	0.000825434	3.53333	0.625	k__Bacteria;p__Firmicutes;c__Clostridia;o__Clostridiales;f__Lachnospiraceae
denovo16322	7.5006	0.00616784	1.46667	0.583333	k__Bacteria;p__Bacteroidetes;c__Bacteroidia;o__Bacteroidales
denovo17138	7.04218	0.0079612	1.2	0.583333	k__Bacteria;p__Bacteroidetes;c__Bacteroidia;o__Bacteroidales
296010	8.92684	0.0028101	1.06667	0.583333	k__Bacteria;p__Firmicutes;c__Clostridia;o__Clostridiales;f__Lachnospiraceae
362968	17.647	2.65939e-05	80.2667	0.541667	k__Bacteria;p__Firmicutes;c__Clostridia;o__Clostridiales;f__Ruminococcaceae;g__Faecalibacterium;s__prausnitzii
195221	11.442	0.000718015	13.2667	0.541667	k__Bacteria;p__Firmicutes;c__Clostridia;o__Clostridiales;f__Lachnospiraceae
299770	7.74248	0.00539367	10.1333	0.541667	k__Bacteria;p__Bacteroidetes;c__Bacteroidia;o__Bacteroidales;f__Prevotellaceae;g__Prevotella
364660	7.26977	0.00701248	5	0.541667	k__Bacteria;p__Firmicutes;c__Clostridia;o__Clostridiales;f__Lachnospiraceae
denovo14721	9.15411	0.0024816	3.8	0.541667	k__Bacteria;p__Firmicutes;c__Clostridia;o__Clostridiales;f__Lachnospiraceae
354220	7.05494	0.00790468	0.933333	0.541667	k__Bacteria;p__Firmicutes;c__Clostridia;o__Clostridiales
189521	17.3399	3.1255e-05	27.6	0.5	k__Bacteria;p__Bacteroidetes;c__Bacteroidia;o__Bacteroidales;f__Prevotellaceae;g__Prevotella;s__copri
271431	13.6051	0.00022557	7.33333	0.5	k__Bacteria;p__Firmicutes;c__Clostridia;o__Clostridiales;f__Lachnospiraceae
262724	7.05654	0.00789762	1.06667	0.5	k__Bacteria;p__Firmicutes;c__Clostridia;o__Clostridiales;f__Lachnospiraceae
denovo26646	7.03943	0.00797344	0	0.5	k__Bacteria;p__Bacteroidetes
4410166	17.951	2.26668e-05	50.5333	0.458333	k__Bacteria;p__Bacteroidetes;c__Bacteroidia;o__Bacteroidales;f__Prevotellaceae;g__Prevotella;s__copri
179664	11.9773	0.000538539	10.8	0.458333	k__Bacteria;p__Firmicutes
denovo3241	13.5911	0.000227262	6.53333	0.458333	k__Bacteria;p__Bacteroidetes;c__Bacteroidia;o__Bacteroidales
denovo26590	10.9292	0.000946614	1.6	0.458333	k__Bacteria;p__Bacteroidetes;c__Bacteroidia;o__Bacteroidales
325268	13.3151	0.000263273	14.6667	0.416667	k__Bacteria;p__Firmicutes;c__Clostridia;o__Clostridiales;f__Lachnospiraceae
177878	11.179	0.000827284	3.53333	0.416667	k__Bacteria;p__Firmicutes;c__Clostridia;o__Clostridiales;f__Ruminococcaceae;g__Faecalibacterium;s__prausnitzii
4437362	7.27141	0.00700607	1.66667	0.416667	k__Bacteria;p__Bacteroidetes;c__Bacteroidia;o__Bacteroidales;f__Bacteroidaceae;g__Bacteroides
denovo7547	9.92184	0.00163329	6.4	0.375	k__Bacteria;p__Firmicutes;c__Clostridia;o__Clostridiales;f__Veillonellaceae;g__Megamonas;s__
195175	7.50766	0.00614372	2.73333	0.375	k__Bacteria;p__Firmicutes;c__Clostridia;o__Clostridiales;f__Lachnospiraceae
denovo16295	11.1832	0.000825434	2.73333	0.375	k__Bacteria;p__Firmicutes;c__Clostridia;o__Clostridiales;f__Lachnospiraceae;g__Blautia
4364405	10.9211	0.000950773	2	0.375	k__Bacteria;p__Firmicutes;c__Clostridia;o__Clostridiales;f__Ruminococcaceae
175846	9.06061	0.00261175	1.4	0.375	k__Bacteria;p__Firmicutes;c__Clostridia;o__Clostridiales;f__Lachnospiraceae
349482	15.0082	0.000107048	19.0667	0.333333	k__Bacteria;p__Firmicutes;c__Clostridia;o__Clostridiales;f__Lachnospiraceae
denovo25532	12.0148	0.000527804	13.5333	0.333333	k__Bacteria;p__Firmicutes;c__Clostridia;o__Clostridiales;f__Lachnospiraceae
188262	14.7207	0.000124672	7.46667	0.333333	k__Bacteria;p__Firmicutes;c__Clostridia;o__Clostridiales;f__Lachnospiraceae
363856	7.50596	0.00614952	4.6	0.333333	k__Bacteria;p__Firmicutes;c__Clostridia;o__Clostridiales;f__Lachnospiraceae
212359	7.50426	0.00615531	2.8	0.333333	k__Bacteria;p__Firmicutes;c__Clostridia;o__Clostridiales;f__Lachnospiraceae
2037235	17.4917	2.88565e-05	38.8	0.291667	k__Bacteria;p__Bacteroidetes;c__Bacteroidia;o__Bacteroidales;f__Prevotellaceae;g__Prevotella;s__copri
denovo25450	8.60028	0.00336112	21.0667	0.291667	k__Bacteria;p__Firmicutes;c__Clostridia;o__Clostridiales;f__Veillonellaceae;g__Megamonas;s__
denovo10697	8.71857	0.00314985	20.3333	0.291667	k__Bacteria;p__Firmicutes;c__Clostridia;o__Clostridiales;f__Veillonellaceae;g__Megamonas;s__
denovo16897	7.62463	0.00575765	5.2	0.291667	k__Bacteria;p__Firmicutes;c__Bacilli;o__Lactobacillales;f__Lactobacillaceae;g__Lactobacillus;s__ruminis
364824	11.4505	0.000714736	5.13333	0.291667	k__Bacteria;p__Firmicutes;c__Clostridia;o__Clostridiales;f__Lachnospiraceae;g__Blautia
327383	16.4643	4.95735e-05	4.4	0.291667	k__Bacteria;p__Firmicutes;c__Clostridia;o__Clostridiales;f__Lachnospiraceae
denovo4148	9.66776	0.00187529	3.13333	0.291667	k__Bacteria;p__Bacteroidetes;c__Bacteroidia;o__Bacteroidales;f__Prevotellaceae;g__Prevotella;s__copri
772398	13.469	0.000242543	2.4	0.291667	k__Bacteria;p__Firmicutes;c__Clostridia;o__Clostridiales;f__Lachnospiraceae
denovo5637	7.27141	0.00700607	1.73333	0.291667	k__Bacteria;p__Firmicutes;c__Bacilli;o__Lactobacillales;f__Streptococcaceae;g__Streptococcus;s__
195465	7.51105	0.00613215	1.6	0.291667	k__Bacteria;p__Firmicutes;c__Clostridia;o__Clostridiales;f__Lachnospiraceae
363232	7.04696	0.00793998	0.866667	0.291667	k__Bacteria;p__Firmicutes;c__Clostridia;o__Clostridiales;f__Lachnospiraceae
denovo6254	16.4879	4.89626e-05	112.733	0.25	k__Bacteria;p__Bacteroidetes;c__Bacteroidia;o__Bacteroidales;f__Prevotellaceae;g__Prevotella;s__copri
denovo2953	14.8653	0.000115465	42.6	0.25	k__Bacteria;p__Bacteroidetes;c__Bacteroidia;o__Bacteroidales;f__Prevotellaceae;g__Prevotella;s__stercorea
345176	17.7972	2.45741e-05	32.2667	0.25	k__Bacteria;p__Firmicutes;c__Clostridia;o__Clostridiales;f__Lachnospiraceae
295554	12.7086	0.000363977	22	0.25	k__Bacteria;p__Bacteroidetes;c__Bacteroidia;o__Bacteroidales;f__Prevotellaceae;g__Prevotella;s__copri
denovo25594	12.386	0.000432562	12.0667	0.25	k__Bacteria;p__Bacteroidetes;c__Bacteroidia;o__Bacteroidales;f__Prevotellaceae;g__Prevotella
denovo23215	14.4334	0.0001452	11.0667	0.25	k__Bacteria;p__Bacteroidetes;c__Bacteroidia;o__Bacteroidales;f__Prevotellaceae;g__Prevotella;s__copri
184464	15.0107	0.000106902	9.4	0.25	k__Bacteria;p__Bacteroidetes;c__Bacteroidia;o__Bacteroidales;f__Prevotellaceae;g__Prevotella;s__copri
denovo27794	17.0411	3.65793e-05	7.06667	0.25	k__Bacteria;p__Firmicutes;c__Clostridia;o__Clostridiales
denovo336	14.4409	0.000144628	6.46667	0.25	k__Bacteria;p__Bacteroidetes;c__Bacteroidia;o__Bacteroidales;f__Prevotellaceae;g__Prevotella
185420	9.66776	0.00187529	3.2	0.25	k__Bacteria;p__Bacteroidetes;c__Bacteroidia;o__Bacteroidales;f__Rikenellaceae;g__;s__
4335582	7.27141	0.00700607	2.86667	0.25	k__Bacteria;p__Firmicutes;c__Clostridia;o__Clostridiales;f__Lachnospiraceae
176204	11.7103	0.000621556	2.53333	0.25	k__Bacteria;p__Firmicutes;c__Clostridia;o__Clostridiales;f__Ruminococcaceae;g__Oscillospira
196210	7.27799	0.00698044	2.2	0.25	k__Bacteria;p__Firmicutes;c__Clostridia;o__Clostridiales;f__Ruminococcaceae
denovo1325	7.27141	0.00700607	1.73333	0.25	k__Bacteria;p__Bacteroidetes;c__Bacteroidia;o__Bacteroidales;f__Prevotellaceae;g__Prevotella
181938	7.38989	0.00655914	1.6	0.25	k__Bacteria;p__Firmicutes;c__Clostridia;o__Clostridiales;f__Ruminococcaceae
245625	7.27141	0.00700607	1.4	0.25	k__Bacteria;p__Firmicutes;c__Clostridia;o__Clostridiales;f__Lachnospiraceae
denovo2538	7.15877	0.00745982	1.2	0.25	k__Bacteria;p__Bacteroidetes;c__Bacteroidia;o__Bacteroidales;f__Prevotellaceae
4456491	17.6413	2.66733e-05	116.067	0.208333	k__Bacteria;p__Bacteroidetes;c__Bacteroidia;o__Bacteroidales;f__Prevotellaceae;g__Prevotella;s__copri
329650	12.2495	0.000465394	70.9333	0.208333	k__Bacteria;p__Bacteroidetes;c__Bacteroidia;o__Bacteroidales;f__Prevotellaceae;g__Prevotella;s__copri
4437359	12.5224	0.000402105	6.2	0.208333	k__Bacteria;p__Firmicutes;c__Clostridia;o__Clostridiales;f__Ruminococcaceae;g__Oscillospira
denovo6405	13.0964	0.000295862	4.93333	0.208333	k__Bacteria;p__Firmicutes;c__Clostridia;o__Clostridiales
586271	9.79738	0.0017476	4.2	0.208333	k__Bacteria;p__Firmicutes;c__Clostridia;o__Clostridiales;f__Lachnospiraceae
denovo10537	12.2563	0.000463694	4.2	0.208333	k__Bacteria;p__Firmicutes;c__Clostridia;o__Clostridiales;f__Ruminococcaceae;g__Faecalibacterium;s__prausnitzii
276762	9.54486	0.00200511	3.86667	0.208333	k__Bacteria;p__Firmicutes;c__Clostridia;o__Clostridiales;f__Lachnospiraceae
denovo5614	14.1539	0.000168446	2.46667	0.208333	k__Bacteria;p__Bacteroidetes;c__Bacteroidia;o__Bacteroidales;f__Prevotellaceae;g__Prevotella
177421	9.17122	0.0024585	2.46667	0.208333	k__Bacteria;p__Firmicutes;c__Clostridia;o__Clostridiales;f__Lachnospiraceae
366068	9.54486	0.00200511	1.93333	0.208333	k__Bacteria;p__Firmicutes;c__Clostridia;o__Clostridiales;f__Ruminococcaceae
183954	9.16936	0.00246101	1.73333	0.208333	k__Bacteria;p__Firmicutes;c__Clostridia;o__Clostridiales;f__Lachnospiraceae;g__Pseudobutyrivibrio;s__
denovo10261	9.41694	0.0021499	1.73333	0.208333	k__Bacteria;p__Firmicutes;c__Clostridia;o__Clostridiales;f__Ruminococcaceae;g__Faecalibacterium;s__prausnitzii
denovo4099	8.93775	0.00279336	0.733333	0.208333	k__Bacteria;p__Firmicutes;c__Clostridia;o__Clostridiales
297414	8.94322	0.00278501	0.666667	0.208333	k__Bacteria;p__Bacteroidetes;c__Bacteroidia;o__Bacteroidales;f__Prevotellaceae;g__Prevotella;s__copri
336614	18.1054	2.09008e-05	127.133	0.166667	k__Bacteria;p__Firmicutes;c__Clostridia;o__Clostridiales;f__Lachnospiraceae
denovo13464	8.23752	0.00410331	20	0.166667	k__Bacteria;p__Firmicutes;c__Clostridia;o__Clostridiales;f__Veillonellaceae;g__Megamonas;s__
4087649	12.5224	0.000402105	19.8	0.166667	k__Bacteria;p__Firmicutes;c__Clostridia;o__Clostridiales;f__Lachnospiraceae
364563	17.6413	2.66733e-05	15.6667	0.166667	k__Bacteria;p__Firmicutes;c__Clostridia;o__Clostridiales;f__Ruminococcaceae;g__Faecalibacterium;s__prausnitzii
denovo24184	12.9457	0.00032065	11	0.166667	k__Bacteria;p__Firmicutes;c__Clostridia;o__Clostridiales;f__Lachnospiraceae
305329	17.3483	3.11178e-05	7.4	0.166667	k__Bacteria;p__Firmicutes;c__Clostridia;o__Clostridiales;f__Lachnospiraceae
357412	14.7181	0.000124839	6.2	0.166667	k__Bacteria;p__Firmicutes;c__Clostridia;o__Clostridiales;f__Lachnospiraceae
179911	7.62463	0.00575765	5.8	0.166667	k__Bacteria;p__Firmicutes;c__Clostridia;o__Clostridiales;f__Lachnospiraceae
194734	9.67366	0.00186928	5.33333	0.166667	k__Bacteria;p__Firmicutes;c__Clostridia;o__Clostridiales;f__Lachnospiraceae
denovo1371	14.7308	0.000124004	4.73333	0.166667	k__Bacteria;p__Bacteroidetes;c__Bacteroidia;o__Bacteroidales;f__Prevotellaceae;g__Prevotella;s__copri
195305	7.74598	0.00538322	4.6	0.166667	k__Bacteria;p__Firmicutes;c__Clostridia;o__Clostridiales;f__Lachnospiraceae
4318208	14.7232	0.000124505	4.46667	0.166667	k__Bacteria;p__Bacteroidetes;c__Bacteroidia;o__Bacteroidales;f__Prevotellaceae;g__Prevotella;s__copri
denovo4071	10.4652	0.00121643	3.86667	0.166667	k__Bacteria;p__Bacteroidetes;c__Bacteroidia;o__Bacteroidales;f__Prevotellaceae;g__Prevotella
330359	12.1355	0.000494707	2.46667	0.166667	k__Bacteria;p__Firmicutes;c__Clostridia;o__Clostridiales;f__Lachnospiraceae
190526	11.7103	0.000621556	2.06667	0.166667	k__Bacteria;p__Bacteroidetes;c__Bacteroidia;o__Bacteroidales;f__Prevotellaceae;g__Prevotella;s__copri
denovo18242	7.27635	0.00698684	1.8	0.166667	k__Bacteria;p__Bacteroidetes;c__Bacteroidia;o__Bacteroidales
298856	7.62635	0.00575215	1.53333	0.166667	k__Bacteria;p__Firmicutes;c__Clostridia;o__Clostridiales;f__Lachnospiraceae
347337	9.43228	0.00213199	1.26667	0.166667	k__Bacteria;p__Firmicutes;c__Clostridia;o__Clostridiales;f__Lachnospiraceae
denovo22308	9.29295	0.00230037	1	0.166667	k__Bacteria;p__Firmicutes;c__Clostridia;o__Clostridiales;f__Lachnospiraceae
593514	8.22621	0.00412896	0.8	0.166667	k__Bacteria;p__Firmicutes;c__Clostridia;o__Clostridiales;f__Lachnospiraceae
denovo17509	7.17175	0.00740605	0.666667	0.166667	k__Bacteria;p__Bacteroidetes;c__Bacteroidia;o__Bacteroidales;f__Prevotellaceae;g__Prevotella;s__stercorea
denovo3826	18.2575	1.9296e-05	199.533	0.125	k__Bacteria;p__Bacteroidetes;c__Bacteroidia;o__Bacteroidales;f__Prevotellaceae;g__Prevotella;s__copri
817140	7.74949	0.00537279	89.6	0.125	k__Bacteria;p__Firmicutes;c__Clostridia;o__Clostridiales;f__Veillonellaceae;g__Megasphaera;s__
299382	17.1943	3.3744e-05	29.6	0.125	k__Bacteria;p__Bacteroidetes;c__Bacteroidia;o__Bacteroidales;f__Prevotellaceae;g__Prevotella
363477	17.951	2.26668e-05	29.6	0.125	k__Bacteria;p__Firmicutes;c__Clostridia;o__Clostridiales;f__Ruminococcaceae;g__Faecalibacterium;s__prausnitzii
denovo13077	15.5993	7.82823e-05	14.2	0.125	k__Bacteria;p__Firmicutes;c__Clostridia;o__Clostridiales;f__Lachnospiraceae
denovo22962	17.951	2.26668e-05	10.8667	0.125	k__Bacteria;p__Bacteroidetes;c__Bacteroidia;o__Bacteroidales;f__Prevotellaceae;g__Prevotella;s__copri
denovo3194	10.594	0.00113458	10.7333	0.125	k__Bacteria;p__Firmicutes;c__Bacilli;o__Lactobacillales;f__Lactobacillaceae;g__Lactobacillus;s__ruminis
4347159	7.99164	0.00469938	8.4	0.125	k__Bacteria;p__Actinobacteria;c__Actinobacteria;o__Bifidobacteriales;f__Bifidobacteriaceae;g__Bifidobacterium;s__adolescentis
358798	15.3089	9.12866e-05	6.46667	0.125	k__Bacteria;p__Firmicutes;c__Clostridia;o__Clostridiales;f__Lachnospiraceae
denovo15474	12.5224	0.000402105	5.53333	0.125	k__Bacteria;p__Firmicutes;c__Clostridia;o__Clostridiales;f__Lachnospiraceae
180185	11.7168	0.000619379	4.13333	0.125	k__Bacteria;p__Firmicutes;c__Clostridia;o__Clostridiales;f__Lachnospiraceae
denovo11503	14.5842	0.000134032	3.73333	0.125	k__Bacteria;p__Firmicutes;c__Clostridia;o__Clostridiales;f__Ruminococcaceae;g__Faecalibacterium;s__prausnitzii
denovo11697	14.873	0.000114996	3.26667	0.125	k__Bacteria;p__Bacteroidetes;c__Bacteroidia;o__Bacteroidales;f__Prevotellaceae;g__Prevotella;s__copri
289257	12.3959	0.000430275	3.13333	0.125	k__Bacteria;p__Bacteroidetes;c__Bacteroidia;o__Bacteroidales;f__Prevotellaceae;g__Prevotella;s__copri
denovo14641	14.4434	0.000144437	3.13333	0.125	k__Bacteria;p__Bacteroidetes;c__Bacteroidia;o__Bacteroidales;f__Prevotellaceae;g__Prevotella;s__copri
362037	7.75124	0.00536757	2.6	0.125	k__Bacteria;p__Firmicutes;c__Clostridia;o__Clostridiales;f__Lachnospiraceae
2385035	9.54486	0.00200511	2.6	0.125	k__Bacteria;p__Firmicutes;c__Clostridia;o__Clostridiales;f__Lachnospiraceae
235424	9.80336	0.00174193	2.06667	0.125	k__Bacteria;p__Firmicutes;c__Clostridia;o__Clostridiales;f__Clostridiaceae
denovo686	9.67366	0.00186928	2	0.125	k__Bacteria;p__Bacteroidetes;c__Bacteroidia;o__Bacteroidales;f__Prevotellaceae;g__Prevotella
198649	9.54486	0.00200511	2	0.125	k__Bacteria;p__Firmicutes;c__Clostridia;o__Clostridiales
328035	9.92587	0.00162972	1.93333	0.125	k__Bacteria;p__Bacteroidetes;c__Bacteroidia;o__Bacteroidales;f__Prevotellaceae;g__Prevotella;s__stercorea
denovo3165	6.75843	0.00933058	1.86667	0.125	k__Bacteria;p__Bacteroidetes;c__Bacteroidia;o__Bacteroidales
347639	7.52126	0.00609749	1.6	0.125	k__Bacteria;p__Firmicutes;c__Clostridia;o__Clostridiales;f__Lachnospiraceae
526902	7.51786	0.00610903	1.53333	0.125	k__Bacteria;p__Firmicutes;c__Clostridia;o__Clostridiales;f__Lachnospiraceae
denovo9594	6.76076	0.00931839	1.26667	0.125	k__Bacteria;p__Firmicutes;c__Clostridia;o__Clostridiales;f__Lachnospiraceae
350189	9.55068	0.00199875	1.2	0.125	k__Bacteria;p__Firmicutes;c__Clostridia;o__Clostridiales;f__Lachnospiraceae
4454586	7.30278	0.00688479	0.666667	0.125	k__Bacteria;p__Bacteroidetes;c__Bacteroidia;o__Bacteroidales;f__[Odoribacteraceae];g__Odoribacter;s__
denovo10587	8.73437	0.00312268	0.6	0.125	k__Bacteria;p__Firmicutes;c__Clostridia;o__Clostridiales;f__Lachnospiraceae
4406684	15.5966	7.83934e-05	73.6667	0.0833333	k__Bacteria;p__Bacteroidetes;c__Bacteroidia;o__Bacteroidales;f__Prevotellaceae;g__Prevotella;s__copri
189083	17.9481	2.27011e-05	44.2	0.0833333	k__Bacteria;p__Bacteroidetes;c__Bacteroidia;o__Bacteroidales;f__Prevotellaceae;g__Prevotella;s__copri
denovo14236	17.7972	2.45741e-05	16.7333	0.0833333	k__Bacteria;p__Bacteroidetes;c__Bacteroidia;o__Bacteroidales;f__Prevotellaceae;g__Prevotella
357002	16.4954	4.87694e-05	13.1333	0.0833333	k__Bacteria;p__Firmicutes;c__Clostridia;o__Clostridiales;f__Lachnospiraceae
4350593	10.5873	0.00113865	9.2	0.0833333	k__Bacteria;p__Firmicutes;c__Clostridia;o__Clostridiales;f__Veillonellaceae;g__Megamonas;s__
310608	18.1112	2.0837e-05	9.06667	0.0833333	k__Bacteria;p__Firmicutes;c__Clostridia;o__Clostridiales;f__Lachnospiraceae
365372	17.8029	2.45004e-05	8.93333	0.0833333	k__Bacteria;p__Firmicutes;c__Clostridia;o__Clostridiales;f__Ruminococcaceae;g__Faecalibacterium;s__prausnitzii
4461799	21.6031	3.35302e-06	8.33333	0.0833333	k__Bacteria;p__Firmicutes;c__Clostridia;o__Clostridiales;f__Lachnospiraceae
186974	10.71	0.00106556	7.33333	0.0833333	k__Bacteria;p__Bacteroidetes;c__Bacteroidia;o__Bacteroidales;f__Prevotellaceae;g__Prevotella;s__copri
denovo10753	13.2475	0.000272941	7.2	0.0833333	k__Bacteria;p__Bacteroidetes;c__Bacteroidia;o__Bacteroidales;f__Prevotellaceae;g__Prevotella;s__copri
365842	15.4644	8.40736e-05	7	0.0833333	k__Bacteria;p__Firmicutes;c__Clostridia;o__Clostridiales;f__Ruminococcaceae;g__Faecalibacterium;s__prausnitzii
denovo394	12.9433	0.000321062	6.93333	0.0833333	k__Bacteria;p__Bacteroidetes;c__Bacteroidia;o__Bacteroidales;f__Prevotellaceae;g__Prevotella;s__copri
192893	10.4524	0.00122487	6.33333	0.0833333	k__Bacteria;p__Firmicutes;c__Clostridia;o__Clostridiales;f__Ruminococcaceae;g__Oscillospira;s__
369429	8.83443	0.002956	4.93333	0.0833333	k__Bacteria;p__Firmicutes;c__Clostridia;o__Clostridiales;f__Lachnospiraceae
denovo13288	10.1895	0.00141242	4.6	0.0833333	k__Bacteria;p__Bacteroidetes;c__Bacteroidia;o__Bacteroidales;f__Prevotellaceae;g__Prevotella;s__stercorea
189754	15.3062	9.14138e-05	4.33333	0.0833333	k__Bacteria;p__Firmicutes;c__Clostridia;o__Clostridiales;f__Lachnospiraceae
denovo24962	12.1242	0.000497709	4.2	0.0833333	k__Bacteria;p__Actinobacteria;c__Coriobacteriia;o__Coriobacteriales;f__Coriobacteriaceae;g__Collinsella;s__aerofaciens
denovo7462	17.3567	3.09811e-05	2.93333	0.0833333	k__Bacteria;p__Bacteroidetes;c__Bacteroidia;o__Bacteroidales;f__Prevotellaceae;g__Prevotella;s__copri
denovo21610	14.7333	0.000123837	2.73333	0.0833333	k__Bacteria;p__Bacteroidetes;c__Bacteroidia;o__Bacteroidales;f__Prevotellaceae;g__Prevotella
denovo9504	12.534	0.000399608	2.66667	0.0833333	k__Bacteria;p__Bacteroidetes;c__Bacteroidia;o__Bacteroidales
denovo7217	10.0552	0.00151919	2.66667	0.0833333	k__Bacteria;p__Firmicutes;c__Clostridia;o__Clostridiales;f__Veillonellaceae;g__Megamonas;s__
denovo5494	7.98803	0.00470877	2.53333	0.0833333	k__Bacteria;p__Bacteroidetes;c__Bacteroidia;o__Bacteroidales;f__Prevotellaceae;g__Prevotella;s__stercorea
199701	12.6682	0.000371928	2.53333	0.0833333	k__Bacteria;p__Firmicutes;c__Clostridia;o__Clostridiales;f__Clostridiaceae
591447	8.48713	0.00357667	2.26667	0.0833333	k__Bacteria;p__Firmicutes;c__Clostridia;o__Clostridiales;f__Lachnospiraceae
denovo12572	8.60987	0.00334346	2.2	0.0833333	k__Bacteria;p__Firmicutes;c__Clostridia;o__Clostridiales;f__Ruminococcaceae
denovo486	16.5042	4.85432e-05	2.13333	0.0833333	k__Bacteria;p__Bacteroidetes;c__Bacteroidia;o__Bacteroidales;f__Prevotellaceae;g__Prevotella;s__copri
denovo16167	9.80336	0.00174193	1.8	0.0833333	k__Bacteria;p__Bacteroidetes;c__Bacteroidia;o__Bacteroidales;f__Prevotellaceae;g__Prevotella
828333	14.0587	0.000177197	1.6	0.0833333	k__Bacteria;p__Firmicutes;c__Clostridia;o__Clostridiales;f__Lachnospiraceae
denovo18855	8.38804	0.00377697	1.6	0.0833333	k__Bacteria;p__Firmicutes;c__Clostridia;o__Clostridiales;f__Lachnospiraceae
denovo17149	7.98803	0.00470877	1.33333	0.0833333	k__Bacteria;p__Firmicutes
denovo10122	7.63153	0.00573566	1.2	0.0833333	k__Bacteria;p__Bacteroidetes;c__Bacteroidia;o__Bacteroidales;f__Prevotellaceae;g__Prevotella
326482	8.12515	0.00436554	1.2	0.0833333	k__Bacteria;p__Bacteroidetes;c__Bacteroidia;o__Bacteroidales;f__Prevotellaceae;g__Prevotella;s__copri
366771	9.56041	0.00198819	1.2	0.0833333	k__Bacteria;p__Firmicutes;c__Clostridia;o__Clostridiales;f__Lachnospiraceae
1835779	7.99164	0.00469938	1.2	0.0833333	k__Bacteria;p__Firmicutes;c__Clostridia;o__Clostridiales;f__Lachnospiraceae
368117	9.68351	0.00185929	1	0.0833333	k__Bacteria;p__Firmicutes;c__Clostridia;o__Clostridiales;f__Ruminococcaceae
175184	7.51786	0.00610903	0.933333	0.0833333	k__Bacteria;p__Firmicutes;c__Clostridia;o__Clostridiales;f__Ruminococcaceae;g__Faecalibacterium;s__prausnitzii
351067	7.64191	0.00570276	0.733333	0.0833333	k__Bacteria;p__Firmicutes;c__Clostridia;o__Clostridiales;f__Lachnospiraceae
363442	7.30278	0.00688479	0.6	0.0833333	k__Bacteria;p__Firmicutes;c__Clostridia;o__Clostridiales;f__Ruminococcaceae;g__Faecalibacterium;s__prausnitzii
denovo27936	7.61051	0.00580289	0.533333	0.0833333	k__Bacteria;p__Firmicutes;c__Clostridia;o__Clostridiales;f__Lachnospiraceae
269937	15.4511	8.46668e-05	134.6	0.0416667	k__Bacteria;p__Bacteroidetes;c__Bacteroidia;o__Bacteroidales;f__Prevotellaceae
264552	15.4511	8.46668e-05	104.533	0.0416667	k__Bacteria;p__Firmicutes;c__Clostridia;o__Clostridiales;f__Veillonellaceae;g__Dialister;s__
198733	18.2575	1.9296e-05	59	0.0416667	k__Bacteria;p__Bacteroidetes;c__Bacteroidia;o__Bacteroidales;f__Prevotellaceae;g__Prevotella
296442	15.1803	9.77177e-05	36.4667	0.0416667	k__Bacteria;p__Bacteroidetes;c__Bacteroidia;o__Bacteroidales;f__Prevotellaceae;g__Prevotella;s__copri
174831	15.3141	9.10325e-05	31.3333	0.0416667	k__Bacteria;p__Bacteroidetes;c__Bacteroidia;o__Bacteroidales;f__Prevotellaceae;g__Prevotella;s__copri
denovo10245	12.8102	0.00034474	22.8	0.0416667	k__Bacteria;p__Bacteroidetes;c__Bacteroidia;o__Bacteroidales;f__Prevotellaceae;g__Prevotella;s__copri
denovo19304	18.2605	1.92664e-05	20.6667	0.0416667	k__Bacteria;p__Bacteroidetes;c__Bacteroidia;o__Bacteroidales;f__Prevotellaceae;g__Prevotella
296082	8.35619	0.00384375	12.8667	0.0416667	k__Bacteria;p__Bacteroidetes;c__Bacteroidia;o__Bacteroidales;f__Prevotellaceae;g__Prevotella;s__copri
564806	15.3115	9.11595e-05	10.2667	0.0416667	k__Bacteria;p__Firmicutes;c__Clostridia;o__Clostridiales;f__Lachnospiraceae
365194	15.3115	9.11595e-05	9.8	0.0416667	k__Bacteria;p__Firmicutes;c__Clostridia;o__Clostridiales;f__Lachnospiraceae
denovo24910	15.5966	7.83934e-05	8.66667	0.0416667	k__Bacteria;p__Bacteroidetes;c__Bacteroidia;o__Bacteroidales;f__Prevotellaceae;g__Prevotella;s__copri
denovo18031	20.9173	4.79546e-06	8.33333	0.0416667	k__Bacteria;p__Firmicutes;c__Clostridia;o__Clostridiales;f__Ruminococcaceae;g__Faecalibacterium;s__prausnitzii
183845	10.7144	0.00106306	7	0.0416667	k__Bacteria;p__Firmicutes;c__Clostridia;o__Clostridiales;f__Lachnospiraceae
561027	17.9596	2.25639e-05	5.86667	0.0416667	k__Bacteria;p__Firmicutes;c__Clostridia;o__Clostridiales;f__Lachnospiraceae
denovo21868	10.7122	0.00106431	5.53333	0.0416667	k__Bacteria;p__Firmicutes;c__Clostridia;o__Clostridiales;f__Veillonellaceae;g__Megamonas;s__
denovo694	12.9481	0.000320238	4.6	0.0416667	k__Bacteria;p__Bacteroidetes;c__Bacteroidia;o__Bacteroidales;f__Prevotellaceae;g__Prevotella;s__copri
182799	13.082	0.00029815	4.26667	0.0416667	k__Bacteria;p__Firmicutes;c__Clostridia;o__Clostridiales;f__Lachnospiraceae;g__Lachnospira;s__
359149	15.3168	9.09056e-05	4.2	0.0416667	k__Bacteria;p__Firmicutes;c__Clostridia;o__Clostridiales;f__Lachnospiraceae
197994	15.6262	7.71785e-05	4.06667	0.0416667	k__Bacteria;p__Bacteroidetes;c__Bacteroidia;o__Bacteroidales;f__Prevotellaceae;g__Prevotella
denovo5643	10.4524	0.00122487	4.06667	0.0416667	k__Bacteria;p__Firmicutes;c__Clostridia;o__Clostridiales;f__Ruminococcaceae;g__Oscillospira
307571	13.0868	0.000297378	3.93333	0.0416667	k__Bacteria;p__Bacteroidetes;c__Bacteroidia;o__Bacteroidales;f__Prevotellaceae;g__Prevotella
4300690	10.7122	0.00106431	3.93333	0.0416667	k__Bacteria;p__Firmicutes;c__Clostridia;o__Clostridiales
193915	15.322	9.06524e-05	3.6	0.0416667	k__Bacteria;p__Firmicutes;c__Clostridia;o__Clostridiales;f__Lachnospiraceae
denovo18254	10.5787	0.00114397	3.6	0.0416667	k__Bacteria;p__Firmicutes;c__Clostridia;o__Clostridiales;f__Veillonellaceae;g__Megamonas;s__
248563	10.7144	0.00106306	3.46667	0.0416667	k__Bacteria;p__Firmicutes;c__Clostridia;o__Clostridiales;f__Clostridiaceae
denovo22203	10.71	0.00106556	3.33333	0.0416667	k__Bacteria;p__Bacteroidetes;c__Bacteroidia;o__Bacteroidales;f__Prevotellaceae;g__Prevotella
denovo12617	8.35808	0.00383976	3.33333	0.0416667	k__Bacteria;p__Firmicutes;c__Bacilli;o__Lactobacillales;f__Lactobacillaceae;g__Lactobacillus;s__ruminis
306934	10.2228	0.00138717	3.26667	0.0416667	k__Bacteria;p__Firmicutes;c__Clostridia;o__Clostridiales;f__Lachnospiraceae
denovo13701	8.47946	0.00359179	2.93333	0.0416667	k__Bacteria;p__Bacteroidetes;c__Bacteroidia;o__Bacteroidales;f__Prevotellaceae;g__Prevotella
359978	12.8102	0.00034474	2.8	0.0416667	k__Bacteria;p__Firmicutes;c__Clostridia;o__Clostridiales;f__Lachnospiraceae
denovo23567	12.9457	0.00032065	2.8	0.0416667	k__Bacteria;p__Firmicutes;c__Clostridia;o__Clostridiales;f__Ruminococcaceae;g__Faecalibacterium;s__prausnitzii
261328	10.7318	0.00105308	2.66667	0.0416667	k__Bacteria;p__Firmicutes;c__Clostridia;o__Clostridiales;f__Lachnospiraceae
denovo2787	15.1829	9.75826e-05	2.6	0.0416667	k__Bacteria;p__Bacteroidetes;c__Bacteroidia;o__Bacteroidales;f__Prevotellaceae;g__Prevotella
denovo17217	10.2228	0.00138717	2.53333	0.0416667	k__Bacteria;p__Actinobacteria;c__Coriobacteriia;o__Coriobacteriales;f__Coriobacteriaceae;g__Collinsella
365455	10.5809	0.00114264	2.33333	0.0416667	k__Bacteria;p__Firmicutes;c__Clostridia;o__Clostridiales;f__Lachnospiraceae
241843	8.48138	0.00358801	2.06667	0.0416667	k__Bacteria;p__Firmicutes;c__Clostridia;o__Clostridiales;f__Clostridiaceae
denovo11648	12.9554	0.000319005	2.06667	0.0416667	k__Bacteria;p__Firmicutes;c__Clostridia;o__Clostridiales;f__Ruminococcaceae;g__Faecalibacterium;s__prausnitzii
178904	8.23939	0.00409909	2	0.0416667	k__Bacteria;p__Firmicutes;c__Clostridia;o__Clostridiales;f__Ruminococcaceae
denovo17309	8.23752	0.00410331	1.86667	0.0416667	k__Bacteria;p__Bacteroidetes;c__Bacteroidia;o__Bacteroidales;f__Prevotellaceae;g__Prevotella;s__copri
308507	10.3353	0.00130512	1.73333	0.0416667	k__Bacteria;p__Bacteroidetes;c__Bacteroidia;o__Bacteroidales;f__Prevotellaceae;g__Prevotella
521431	10.4524	0.00122487	1.66667	0.0416667	k__Bacteria;p__Bacteroidetes;c__Bacteroidia;o__Bacteroidales;f__Prevotellaceae;g__Prevotella;s__copri
denovo19182	8.12515	0.00436554	1.6	0.0416667	k__Bacteria;p__Firmicutes;c__Clostridia;o__Clostridiales;f__Veillonellaceae;g__Megamonas;s__
denovo622	10.4567	0.00122205	1.53333	0.0416667	k__Bacteria;p__Bacteroidetes;c__Bacteroidia;o__Bacteroidales;f__Prevotellaceae;g__Prevotella
294224	8.24499	0.00408647	1.46667	0.0416667	k__Bacteria;p__Firmicutes;c__Clostridia;o__Clostridiales;f__Lachnospiraceae
denovo10164	10.461	0.00121924	1.4	0.0416667	k__Bacteria;p__Bacteroidetes;c__Bacteroidia;o__Bacteroidales
345354	12.6941	0.000366803	1.4	0.0416667	k__Bacteria;p__Firmicutes;c__Clostridia;o__Clostridiales;f__Lachnospiraceae
518372	12.8149	0.000343864	1.4	0.0416667	k__Bacteria;p__Firmicutes;c__Clostridia;o__Clostridiales;f__Ruminococcaceae;g__Faecalibacterium;s__prausnitzii
196215	10.4546	0.00122346	1.33333	0.0416667	k__Bacteria;p__Firmicutes;c__Clostridia;o__Clostridiales;f__Lachnospiraceae
denovo9663	10.4567	0.00122205	1.26667	0.0416667	k__Bacteria;p__Bacteroidetes;c__Bacteroidia;o__Bacteroidales;f__Prevotellaceae;g__Prevotella
367909	8.35997	0.00383577	1.26667	0.0416667	k__Bacteria;p__Firmicutes;c__Clostridia;o__Clostridiales;f__Lachnospiraceae
denovo27113	8.12699	0.00436111	1.26667	0.0416667	k__Bacteria;p__Firmicutes;c__Clostridia;o__Clostridiales;f__Lachnospiraceae
denovo2460	8.23752	0.00410331	1.2	0.0416667	k__Bacteria;p__Bacteroidetes;c__Bacteroidia;o__Bacteroidales;f__Prevotellaceae;g__Prevotella
denovo7277	8.24125	0.00409488	1.2	0.0416667	k__Bacteria;p__Bacteroidetes;c__Bacteroidia;o__Bacteroidales;f__Prevotellaceae;g__Prevotella
denovo14989	8.12699	0.00436111	1.13333	0.0416667	k__Bacteria;p__Bacteroidetes;c__Bacteroidia;o__Bacteroidales
180215	10.5895	0.00113733	1.13333	0.0416667	k__Bacteria;p__Firmicutes;c__Clostridia;o__Clostridiales;f__Lachnospiraceae
791522	8.12515	0.00436554	1.13333	0.0416667	k__Bacteria;p__Firmicutes;c__Clostridia;o__Clostridiales;f__Lachnospiraceae
denovo8303	10.6003	0.00113071	1.06667	0.0416667	k__Bacteria;p__Firmicutes;c__Clostridia;o__Clostridiales;f__Ruminococcaceae;g__Faecalibacterium;s__prausnitzii
denovo25801	10.4631	0.00121783	1	0.0416667	k__Bacteria;p__Bacteroidetes;c__Bacteroidia;o__Bacteroidales;f__Prevotellaceae;g__Prevotella;s__copri
denovo12117	10.4738	0.00121082	0.933333	0.0416667	k__Bacteria;p__Bacteroidetes;c__Bacteroidia;o__Bacteroidales;f__Prevotellaceae;g__Prevotella;s__copri
337946	8.12515	0.00436554	0.933333	0.0416667	k__Bacteria;p__Firmicutes;c__Clostridia;o__Clostridiales;f__Lachnospiraceae
2365946	10.4631	0.00121783	0.933333	0.0416667	k__Bacteria;p__Firmicutes;c__Clostridia;o__Clostridiales;f__Lachnospiraceae
denovo10452	8.02068	0.00462463	0.866667	0.0416667	k__Bacteria;p__Bacteroidetes;c__Bacteroidia;o__Bacteroidales;f__Prevotellaceae;g__Prevotella
1614788	12.5784	0.000390221	0.866667	0.0416667	k__Bacteria;p__Firmicutes;c__Clostridia;o__Clostridiales;f__Lachnospiraceae
denovo10698	8.12699	0.00436111	0.866667	0.0416667	k__Bacteria;p__Firmicutes;c__Clostridia;o__Clostridiales;f__Lachnospiraceae
denovo18475	8.12699	0.00436111	0.866667	0.0416667	k__Bacteria;p__Firmicutes;c__Clostridia;o__Clostridiales;f__Lachnospiraceae
196736	8.12515	0.00436554	0.866667	0.0416667	k__Bacteria;p__Firmicutes;c__Clostridia;o__Clostridiales;f__Ruminococcaceae;g__Oscillospira;s__
denovo10482	8.12699	0.00436111	0.8	0.0416667	k__Bacteria;p__Bacteroidetes;c__Bacteroidia;o__Bacteroidales
525401	8.02068	0.00462463	0.733333	0.0416667	k__Bacteria;p__Firmicutes;c__Clostridia;o__Clostridiales;f__Lachnospiraceae
denovo23802	8.12699	0.00436111	0.733333	0.0416667	k__Bacteria;p__Firmicutes;c__Clostridia;o__Clostridiales;f__Lachnospiraceae
denovo19708	8.0225	0.00461998	0.666667	0.0416667	k__Bacteria;p__Bacteroidetes;c__Bacteroidia;o__Bacteroidales
562038	12.3026	0.000452321	0.6	0.0416667	k__Bacteria;p__Firmicutes;c__Clostridia;o__Clostridiales;f__Lachnospiraceae
370287	8.02068	0.00462463	0.6	0.0416667	k__Bacteria;p__Firmicutes;c__Clostridia;o__Clostridiales;f__Ruminococcaceae
denovo14825	10.1252	0.00146256	0.6	0.0416667	k__Bacteria;p__Firmicutes;c__Clostridia;o__Clostridiales;f__Ruminococcaceae;g__Faecalibacterium;s__prausnitzii
denovo3847	10.0361	0.00153505	0.6	0.0416667	k__Bacteria;p__Firmicutes;c__Clostridia;o__Clostridiales;f__Veillonellaceae;g__Megamonas;s__
denovo5212	6.92574	0.00849639	502.8	0	k__Bacteria;p__Firmicutes;c__Clostridia;o__Clostridiales;f__Veillonellaceae;g__Dialister;s__
denovo12706	20.3746	6.36681e-06	257.867	0	k__Bacteria;p__Firmicutes;c__Clostridia;o__Clostridiales;f__Veillonellaceae;g__Dialister;s__
346938	20.3746	6.36681e-06	187.467	0	k__Bacteria;p__Bacteroidetes;c__Bacteroidia;o__Bacteroidales;f__Prevotellaceae;g__Prevotella;s__copri
292041	20.3711	6.37847e-06	187.4	0	k__Bacteria;p__Bacteroidetes;c__Bacteroidia;o__Bacteroidales;f__Prevotellaceae;g__Prevotella;s__copri
4307094	17.8335	2.41096e-05	148.4	0	k__Bacteria;p__Bacteroidetes;c__Bacteroidia;o__Bacteroidales
264967	8.89022	0.00286702	122.8	0	k__Bacteria;p__Firmicutes;c__Clostridia;o__Clostridiales;f__Veillonellaceae
denovo9493	20.3711	6.37847e-06	106.2	0	k__Bacteria;p__Bacteroidetes;c__Bacteroidia;o__Bacteroidales;f__Prevotellaceae;g__Prevotella;s__copri
849535	17.8368	2.40677e-05	105.333	0	k__Bacteria;p__Bacteroidetes;c__Bacteroidia;o__Bacteroidales;f__Prevotellaceae;g__Prevotella
denovo20708	20.3711	6.37847e-06	104	0	k__Bacteria;p__Bacteroidetes;c__Bacteroidia;o__Bacteroidales;f__Prevotellaceae;g__Prevotella
546557	20.3746	6.36681e-06	94.0667	0	k__Bacteria;p__Bacteroidetes;c__Bacteroidia;o__Bacteroidales;f__[Paraprevotellaceae];g__[Prevotella];s__
denovo24505	20.3746	6.36681e-06	78.9333	0	k__Bacteria;p__Firmicutes;c__Clostridia;o__Clostridiales;f__Veillonellaceae;g__Dialister;s__
291725	17.8335	2.41096e-05	73.4	0	k__Bacteria;p__Bacteroidetes;c__Bacteroidia;o__Bacteroidales;f__Prevotellaceae;g__Prevotella;s__copri
178387	20.3746	6.36681e-06	65.8	0	k__Bacteria;p__Bacteroidetes;c__Bacteroidia;o__Bacteroidales;f__Prevotellaceae;g__Prevotella;s__copri
3910247	8.89022	0.00286702	61.6667	0	k__Bacteria;p__Bacteroidetes;c__Bacteroidia;o__Bacteroidales;f__[Paraprevotellaceae];g__[Prevotella];s__
849544	20.3746	6.36681e-06	61.0667	0	k__Bacteria;p__Bacteroidetes;c__Bacteroidia;o__Bacteroidales;f__Prevotellaceae;g__Prevotella;s__copri
denovo16527	13.1316	0.00029035	58	0	k__Bacteria;p__Bacteroidetes;c__Bacteroidia;o__Bacteroidales;f__Prevotellaceae
292210	20.3711	6.37847e-06	53.6	0	k__Bacteria;p__Bacteroidetes;c__Bacteroidia;o__Bacteroidales;f__Prevotellaceae;g__Prevotella;s__copri
denovo21460	15.4256	8.5819e-05	53.2667	0	k__Bacteria;p__Bacteroidetes;c__Bacteroidia;o__Bacteroidales
denovo24022	13.1346	0.00028989	53.1333	0	k__Bacteria;p__Firmicutes;c__Clostridia;o__Clostridiales;f__Veillonellaceae;g__Dialister;s__
denovo12489	15.4224	8.59615e-05	47.8	0	k__Bacteria;p__Firmicutes;c__Clostridia;o__Clostridiales;f__Veillonellaceae;g__Dialister;s__
denovo6245	10.9552	0.000933395	38.4	0	k__Bacteria;p__Actinobacteria;c__Actinobacteria
4436552	20.3711	6.37847e-06	35.6667	0	k__Bacteria;p__Bacteroidetes;c__Bacteroidia;o__Bacteroidales;f__Prevotellaceae;g__Prevotella
345899	13.1316	0.00029035	34.8667	0	k__Bacteria;p__Bacteroidetes;c__Bacteroidia;o__Bacteroidales;f__Prevotellaceae;g__Prevotella;s__copri
300310	15.435	8.53926e-05	32.5333	0	k__Bacteria;p__Spirochaetes;c__Spirochaetes;o__Spirochaetales;f__Spirochaetaceae;g__Treponema
denovo10745	23.0491	1.57916e-06	27.4	0	k__Bacteria;p__Firmicutes;c__Clostridia;o__Clostridiales;f__Lachnospiraceae
4412542	17.8335	2.41096e-05	26.3333	0	k__Bacteria;p__Bacteroidetes;c__Bacteroidia;o__Bacteroidales;f__Prevotellaceae;g__Prevotella;s__copri
13811	13.1465	0.000288056	21.8667	0	k__Bacteria;p__Firmicutes;c__Clostridia;o__Clostridiales;f__Veillonellaceae;g__Mitsuokella;s__
4425669	20.3887	6.32035e-06	20.8667	0	k__Bacteria;p__Firmicutes;c__Clostridia;o__Clostridiales;f__Lachnospiraceae
3425516	20.3711	6.37847e-06	19.3333	0	k__Bacteria;p__Firmicutes;c__Clostridia;o__Clostridiales;f__Ruminococcaceae;g__Faecalibacterium;s__prausnitzii
denovo19878	8.89823	0.00285447	18.3333	0	k__Bacteria;p__Firmicutes
denovo8246	15.4224	8.59615e-05	17.3333	0	k__Bacteria;p__Bacteroidetes;c__Bacteroidia;o__Bacteroidales;f__[Paraprevotellaceae];g__[Prevotella];s__
516553	15.4381	8.52508e-05	17.0667	0	k__Bacteria;p__Firmicutes;c__Clostridia;o__Clostridiales;f__Lachnospiraceae
687245	8.89823	0.00285447	16.3333	0	k__Bacteria;p__Firmicutes;c__Clostridia;o__Clostridiales;f__Veillonellaceae;g__Mitsuokella;s__
527874	17.8368	2.40677e-05	16.2	0	k__Bacteria;p__Bacteroidetes;c__Bacteroidia;o__Bacteroidales;f__Prevotellaceae;g__Prevotella;s__copri
denovo27485	17.8335	2.41096e-05	15.6667	0	k__Bacteria;p__Bacteroidetes;c__Bacteroidia;o__Bacteroidales;f__Prevotellaceae;g__Prevotella
denovo28375	10.9552	0.000933395	15	0	k__Bacteria;p__Bacteroidetes;c__Bacteroidia;o__Bacteroidales;f__Prevotellaceae;g__Prevotella;s__copri
519836	13.1316	0.00029035	14.8667	0	k__Bacteria;p__Bacteroidetes;c__Bacteroidia;o__Bacteroidales;f__Prevotellaceae;g__Prevotella;s__
denovo11268	10.958	0.000931979	13.7333	0	k__Bacteria;p__Bacteroidetes;c__Bacteroidia;o__Bacteroidales
denovo9996	10.958	0.000931979	13.3333	0	k__Bacteria;p__Bacteroidetes;c__Bacteroidia;o__Bacteroidales;f__Prevotellaceae;g__Prevotella;s__
3035308	13.1376	0.000289431	13.2	0	k__Bacteria;p__Bacteroidetes;c__Bacteroidia;o__Bacteroidales;f__Prevotellaceae;g__Prevotella;s__copri
652696	15.4287	8.56767e-05	12.8667	0	k__Bacteria;p__Actinobacteria;c__Actinobacteria;o__Bifidobacteriales;f__Bifidobacteriaceae;g__Bifidobacterium;s__adolescentis
denovo24995	20.3711	6.37847e-06	12.8667	0	k__Bacteria;p__Firmicutes;c__Clostridia;o__Clostridiales;f__Lachnospiraceae
denovo14025	10.9552	0.000933395	12.7333	0	k__Bacteria;p__Firmicutes;c__Clostridia;o__Clostridiales;f__Veillonellaceae;g__Dialister;s__
4310221	10.9552	0.000933395	12.4	0	k__Bacteria;p__Bacteroidetes;c__Bacteroidia;o__Bacteroidales;f__;g__;s__
295194	8.89022	0.00286702	12.4	0	k__Bacteria;p__Firmicutes;c__Erysipelotrichi;o__Erysipelotrichales;f__Erysipelotrichaceae;g__Catenibacterium;s__
denovo5705	15.4256	8.5819e-05	12.3333	0	k__Bacteria;p__Bacteroidetes;c__Bacteroidia;o__Bacteroidales;f__Prevotellaceae;g__Prevotella
199702	13.1316	0.00029035	12.2	0	k__Bacteria;p__Firmicutes;c__Clostridia;o__Clostridiales;f__Ruminococcaceae;g__Faecalibacterium;s__prausnitzii
denovo9306	10.9552	0.000933395	11.9333	0	k__Bacteria;p__Firmicutes;c__Clostridia;o__Clostridiales;f__Veillonellaceae;g__Dialister;s__
3430935	17.8335	2.41096e-05	11.6667	0	k__Bacteria;p__Firmicutes;c__Clostridia;o__Clostridiales;f__Ruminococcaceae;g__Faecalibacterium;s__prausnitzii
denovo26052	10.958	0.000931979	11.5333	0	k__Bacteria;p__Firmicutes;c__Clostridia;o__Clostridiales;f__Veillonellaceae;g__Dialister;s__
denovo24806	6.92321	0.0085084	11.4667	0	k__Bacteria;p__Firmicutes;c__Clostridia;o__Clostridiales;f__Veillonellaceae;g__Dialister;s__
denovo4344	20.3781	6.35517e-06	11.2667	0	k__Bacteria;p__Bacteroidetes;c__Bacteroidia;o__Bacteroidales
denovo25207	8.88756	0.00287121	10.9333	0	k__Bacteria;p__Bacteroidetes;c__Bacteroidia;o__Bacteroidales;f__Prevotellaceae;g__Prevotella;s__
denovo10155	8.88756	0.00287121	10.8667	0	k__Bacteria;p__Bacteroidetes;c__Bacteroidia;o__Bacteroidales;f__Prevotellaceae;g__Prevotella
520218	6.92321	0.0085084	10.7333	0	k__Bacteria;p__Proteobacteria;c__Gammaproteobacteria;o__Aeromonadales;f__Succinivibrionaceae
denovo13813	10.958	0.000931979	10.6	0	k__Bacteria;p__Bacteroidetes;c__Bacteroidia;o__Bacteroidales;f__Prevotellaceae;g__Prevotella
358265	10.958	0.000931979	10.4	0	k__Bacteria;p__Firmicutes;c__Clostridia;o__Clostridiales;f__Lachnospiraceae
16054	10.9552	0.000933395	10.1333	0	k__Bacteria;p__Firmicutes;c__Clostridia;o__Clostridiales;f__Ruminococcaceae;g__Ruminococcus;s__callidus
denovo16349	17.8501	2.39005e-05	10	0	k__Bacteria;p__Firmicutes;c__Clostridia;o__Clostridiales;f__Lachnospiraceae
denovo2124	15.4256	8.5819e-05	9.6	0	k__Bacteria;p__Bacteroidetes;c__Bacteroidia;o__Bacteroidales;f__[Paraprevotellaceae];g__[Prevotella];s__
163857	6.92321	0.0085084	9.13333	0	k__Bacteria;p__Proteobacteria;c__Gammaproteobacteria
326142	13.1346	0.00028989	8.93333	0	k__Bacteria;p__Firmicutes;c__Clostridia;o__Clostridiales;f__Lachnospiraceae
4397200	6.92321	0.0085084	8.66667	0	k__Bacteria;p__Bacteroidetes;c__Bacteroidia;o__Bacteroidales;f__Prevotellaceae;g__Prevotella;s__
323299	8.88756	0.00287121	8.33333	0	k__Bacteria;p__Firmicutes;c__Clostridia;o__Clostridiales;f__Veillonellaceae;g__Mitsuokella;s__
denovo7869	17.8402	2.40258e-05	8.26667	0	k__Bacteria;p__Bacteroidetes;c__Bacteroidia;o__Bacteroidales;f__Prevotellaceae;g__Prevotella
denovo1488	8.88756	0.00287121	8.13333	0	k__Bacteria;p__Bacteroidetes;c__Bacteroidia;o__Bacteroidales;f__Prevotellaceae;g__Prevotella
denovo15704	15.4224	8.59615e-05	8.13333	0	k__Bacteria;p__Bacteroidetes;c__Bacteroidia;o__Bacteroidales;f__Prevotellaceae;g__Prevotella;s__copri
3251419	10.9552	0.000933395	8.13333	0	k__Bacteria;p__Firmicutes;c__Clostridia;o__Clostridiales;f__Lachnospiraceae
denovo7886	13.1316	0.00029035	8.06667	0	k__Bacteria;p__Bacteroidetes;c__Bacteroidia;o__Bacteroidales;f__[Paraprevotellaceae];g__[Prevotella];s__
denovo3987	8.88756	0.00287121	8	0	k__Bacteria;p__Bacteroidetes;c__Bacteroidia;o__Bacteroidales;f__Prevotellaceae
denovo1908	17.8402	2.40258e-05	8	0	k__Bacteria;p__Bacteroidetes;c__Bacteroidia;o__Bacteroidales;f__Prevotellaceae;g__Prevotella;s__copri
273954	15.4256	8.5819e-05	8	0	k__Bacteria;p__Firmicutes;c__Clostridia;o__Clostridiales;f__Lachnospiraceae
190458	17.8368	2.40677e-05	7.93333	0	k__Bacteria;p__Firmicutes;c__Clostridia;o__Clostridiales;f__Lachnospiraceae
509109	20.3746	6.36681e-06	7.86667	0	k__Bacteria;p__Bacteroidetes;c__Bacteroidia;o__Bacteroidales;f__Prevotellaceae;g__Prevotella;s__copri
denovo25486	6.93333	0.00846039	7.86667	0	k__Bacteria;p__Firmicutes;c__Clostridia;o__Clostridiales
denovo16808	6.92574	0.00849639	7.73333	0	k__Bacteria;p__Actinobacteria;c__Actinobacteria
denovo16279	15.4287	8.56767e-05	7.73333	0	k__Bacteria;p__Firmicutes;c__Erysipelotrichi;o__Erysipelotrichales;f__Erysipelotrichaceae;g__[Eubacterium];s__biforme
denovo14074	20.3746	6.36681e-06	7.66667	0	k__Bacteria;p__Bacteroidetes
4341056	17.9502	2.2676e-05	7.53333	0	k__Bacteria;p__Firmicutes;c__Clostridia;o__Clostridiales;f__Lachnospiraceae
denovo5351	17.8368	2.40677e-05	7.46667	0	k__Bacteria;p__Bacteroidetes;c__Bacteroidia;o__Bacteroidales;f__Prevotellaceae;g__Prevotella
denovo17238	13.1346	0.00028989	7.46667	0	k__Bacteria;p__Firmicutes;c__Clostridia;o__Clostridiales;f__Lachnospiraceae
denovo25857	15.4224	8.59615e-05	7.4	0	k__Bacteria;p__Bacteroidetes;c__Bacteroidia;o__Bacteroidales;f__Prevotellaceae;g__Prevotella
305288	15.4256	8.5819e-05	7.33333	0	k__Bacteria;p__Firmicutes;c__Clostridia;o__Clostridiales;f__Clostridiaceae
denovo27513	13.1346	0.00028989	7.26667	0	k__Bacteria;p__Bacteroidetes;c__Bacteroidia;o__Bacteroidales;f__Prevotellaceae;g__Prevotella
4435186	8.88756	0.00287121	7.2	0	k__Bacteria;p__Bacteroidetes;c__Bacteroidia;o__Bacteroidales
denovo3915	13.1346	0.00028989	7.13333	0	k__Bacteria;p__Bacteroidetes;c__Bacteroidia;o__Bacteroidales;f__Prevotellaceae;g__Prevotella
denovo27612	13.1346	0.00028989	7.06667	0	k__Bacteria;p__Bacteroidetes;c__Bacteroidia;o__Bacteroidales;f__Prevotellaceae;g__Prevotella;s__
denovo987	17.8402	2.40258e-05	7.06667	0	k__Bacteria;p__Bacteroidetes;c__Bacteroidia;o__Bacteroidales;f__Prevotellaceae;g__Prevotella;s__copri
527941	20.3746	6.36681e-06	7	0	k__Bacteria;p__Bacteroidetes;c__Bacteroidia;o__Bacteroidales;f__Prevotellaceae;g__Prevotella
denovo3065	13.1435	0.000288514	6.93333	0	k__Bacteria;p__Bacteroidetes;c__Bacteroidia;o__Bacteroidales;f__Prevotellaceae;g__Prevotella;s__copri
denovo9802	13.1376	0.000289431	6.86667	0	k__Bacteria;p__Firmicutes;c__Bacilli;o__Lactobacillales;f__Streptococcaceae;g__Streptococcus;s__
2201995	8.89022	0.00286702	6.8	0	k__Bacteria;p__Proteobacteria;c__Betaproteobacteria;o__Burkholderiales;f__Alcaligenaceae;g__Sutterella;s__
denovo2312	10.9552	0.000933395	6.66667	0	k__Bacteria;p__Bacteroidetes;c__Bacteroidia;o__Bacteroidales;f__Prevotellaceae
denovo15428	15.4538	8.45446e-05	6.6	0	k__Bacteria;p__Actinobacteria;c__Actinobacteria;o__Bifidobacteriales;f__Bifidobacteriaceae;g__Bifidobacterium
denovo14547	20.3851	6.33194e-06	6.53333	0	k__Bacteria;p__Bacteroidetes;c__Bacteroidia;o__Bacteroidales;f__Prevotellaceae;g__Prevotella
denovo27383	8.89022	0.00286702	6.53333	0	k__Bacteria;p__Firmicutes;c__Clostridia;o__Clostridiales;f__Veillonellaceae;g__Dialister;s__
301253	17.8501	2.39005e-05	6.46667	0	k__Bacteria;p__Bacteroidetes;c__Bacteroidia;o__Bacteroidales;f__Prevotellaceae;g__Prevotella;s__copri
46910	10.958	0.000931979	6.46667	0	k__Bacteria;p__Firmicutes;c__Clostridia;o__Clostridiales
denovo8780	15.4256	8.5819e-05	6.4	0	k__Bacteria;p__Bacteroidetes;c__Bacteroidia;o__Bacteroidales;f__Prevotellaceae;g__Prevotella;s__copri
denovo24793	17.8402	2.40258e-05	6.33333	0	k__Bacteria;p__Bacteroidetes;c__Bacteroidia;o__Bacteroidales;f__Prevotellaceae;g__Prevotella
523140	15.4256	8.5819e-05	6.26667	0	k__Bacteria;p__Firmicutes;c__Clostridia;o__Clostridiales;f__Ruminococcaceae;g__Ruminococcus;s__bromii
denovo15675	6.92321	0.0085084	6.2	0	k__Bacteria;p__Bacteroidetes;c__Bacteroidia;o__Bacteroidales
denovo12656	13.1346	0.00028989	6.2	0	k__Bacteria;p__Bacteroidetes;c__Bacteroidia;o__Bacteroidales;f__Prevotellaceae;g__Prevotella
359762	15.4664	8.39828e-05	5.93333	0	k__Bacteria;p__Firmicutes;c__Clostridia;o__Clostridiales;f__Lachnospiraceae
denovo13784	10.9609	0.000930565	5.86667	0	k__Bacteria;p__Firmicutes;c__Clostridia;o__Clostridiales;f__Veillonellaceae;g__Dialister;s__
denovo5795	10.9552	0.000933395	5.8	0	k__Bacteria;p__Bacteroidetes;c__Bacteroidia;o__Bacteroidales;f__Prevotellaceae
849704	15.4256	8.5819e-05	5.8	0	k__Bacteria;p__Bacteroidetes;c__Bacteroidia;o__Bacteroidales;f__Prevotellaceae;g__Prevotella;s__
denovo16315	20.3887	6.32035e-06	5.8	0	k__Bacteria;p__Bacteroidetes;c__Bacteroidia;o__Bacteroidales;f__Prevotellaceae;g__Prevotella;s__copri
569210	17.8402	2.40258e-05	5.73333	0	k__Bacteria;p__Firmicutes;c__Clostridia;o__Clostridiales;f__Lachnospiraceae
denovo16092	13.1346	0.00028989	5.73333	0	k__Bacteria;p__Firmicutes;c__Clostridia;o__Clostridiales;f__Lachnospiraceae
191355	6.92574	0.00849639	5.73333	0	k__Bacteria;p__Firmicutes;c__Erysipelotrichi;o__Erysipelotrichales;f__Erysipelotrichaceae;g__;s__
denovo1868	10.958	0.000931979	5.66667	0	k__Bacteria;p__Actinobacteria;c__Actinobacteria;o__Bifidobacteriales;f__Bifidobacteriaceae
683241	6.92321	0.0085084	5.66667	0	k__Bacteria;p__Bacteroidetes;c__Bacteroidia;o__Bacteroidales;f__Prevotellaceae;g__Prevotella;s__
denovo7211	17.8335	2.41096e-05	5.6	0	k__Bacteria;p__Bacteroidetes;c__Bacteroidia;o__Bacteroidales;f__Prevotellaceae;g__Prevotella;s__copri
denovo10201	10.9552	0.000933395	5.53333	0	k__Bacteria;p__Bacteroidetes;c__Bacteroidia;o__Bacteroidales;f__Prevotellaceae;g__Prevotella;s__
denovo3349	8.88756	0.00287121	5.46667	0	k__Bacteria;p__Bacteroidetes;c__Bacteroidia;o__Bacteroidales;f__Prevotellaceae;g__Prevotella
denovo24412	10.9552	0.000933395	5.46667	0	k__Bacteria;p__Bacteroidetes;c__Bacteroidia;o__Bacteroidales;f__Prevotellaceae;g__Prevotella;s__
174943	8.89022	0.00286702	5.4	0	k__Bacteria;p__Firmicutes;c__Clostridia;o__Clostridiales
293717	15.4256	8.5819e-05	5.33333	0	k__Bacteria;p__Bacteroidetes;c__Bacteroidia;o__Bacteroidales;f__Prevotellaceae;g__Prevotella;s__copri
denovo21406	20.3781	6.35517e-06	5.26667	0	k__Bacteria;p__Firmicutes;c__Clostridia;o__Clostridiales
denovo10006	8.89022	0.00286702	5.2	0	k__Bacteria;p__Bacteroidetes;c__Bacteroidia;o__Bacteroidales;f__Prevotellaceae;g__Prevotella;s__
denovo16401	15.4256	8.5819e-05	4.93333	0	k__Bacteria;p__Bacteroidetes;c__Bacteroidia;o__Bacteroidales;f__Prevotellaceae;g__Prevotella
denovo27661	17.8368	2.40677e-05	4.93333	0	k__Bacteria;p__Firmicutes;c__Clostridia;o__Clostridiales;f__Ruminococcaceae;g__Faecalibacterium;s__prausnitzii
denovo21031	15.4256	8.5819e-05	4.86667	0	k__Bacteria;p__Bacteroidetes;c__Bacteroidia;o__Bacteroidales;f__Prevotellaceae;g__Prevotella
denovo20425	15.4287	8.56767e-05	4.86667	0	k__Bacteria;p__Bacteroidetes;c__Bacteroidia;o__Bacteroidales;f__Prevotellaceae;g__Prevotella;s__copri
denovo19303	6.92321	0.0085084	4.8	0	k__Bacteria;p__Actinobacteria;c__Actinobacteria;o__Bifidobacteriales;f__Bifidobacteriaceae;g__Bifidobacterium
2403301	10.958	0.000931979	4.8	0	k__Bacteria;p__Firmicutes;c__Clostridia;o__Clostridiales;f__Lachnospiraceae
denovo2526	15.435	8.53926e-05	4.8	0	k__Bacteria;p__Firmicutes;c__Clostridia;o__Clostridiales;f__Lachnospiraceae
denovo18112	6.92321	0.0085084	4.73333	0	k__Bacteria;p__Firmicutes
denovo4757	13.1346	0.00028989	4.73333	0	k__Bacteria;p__Firmicutes;c__Bacilli;o__Lactobacillales;f__Lactobacillaceae;g__Lactobacillus;s__ruminis
163243	8.89022	0.00286702	4.73333	0	k__Bacteria;p__Firmicutes;c__Clostridia;o__Clostridiales;f__Ruminococcaceae;g__Ruminococcus;s__bromii
342085	15.4224	8.59615e-05	4.6	0	k__Bacteria;p__Firmicutes;c__Clostridia;o__Clostridiales;f__Lachnospiraceae
denovo16016	13.1316	0.00029035	4.4	0	k__Bacteria;p__Bacteroidetes;c__Bacteroidia;o__Bacteroidales;f__Prevotellaceae;g__Prevotella
denovo18302	10.958	0.000931979	4.4	0	k__Bacteria;p__Bacteroidetes;c__Bacteroidia;o__Bacteroidales;f__Prevotellaceae;g__Prevotella
denovo11701	15.4256	8.5819e-05	4.4	0	k__Bacteria;p__Bacteroidetes;c__Bacteroidia;o__Bacteroidales;f__Prevotellaceae;g__Prevotella;s__copri
denovo24352	17.8501	2.39005e-05	4.4	0	k__Bacteria;p__Bacteroidetes;c__Bacteroidia;o__Bacteroidales;f__Prevotellaceae;g__Prevotella;s__copri
195574	17.8368	2.40677e-05	4.33333	0	k__Bacteria;p__Bacteroidetes;c__Bacteroidia;o__Bacteroidales;f__Prevotellaceae;g__Prevotella;s__copri
321693	15.4224	8.59615e-05	4.33333	0	k__Bacteria;p__Firmicutes;c__Clostridia;o__Clostridiales;f__Lachnospiraceae
denovo1580	8.88756	0.00287121	4.26667	0	k__Bacteria;p__Bacteroidetes;c__Bacteroidia;o__Bacteroidales;f__Prevotellaceae;g__Prevotella
denovo19214	15.4224	8.59615e-05	4.26667	0	k__Bacteria;p__Bacteroidetes;c__Bacteroidia;o__Bacteroidales;f__Prevotellaceae;g__Prevotella
3865949	10.9609	0.000930565	4.26667	0	k__Bacteria;p__Firmicutes;c__Clostridia;o__Clostridiales
denovo23473	13.1376	0.000289431	4.2	0	k__Bacteria;p__Bacteroidetes
300650	15.4256	8.5819e-05	4.2	0	k__Bacteria;p__Bacteroidetes;c__Bacteroidia;o__Bacteroidales;f__Prevotellaceae;g__Prevotella;s__copri
denovo14953	8.88756	0.00287121	4.2	0	k__Bacteria;p__Bacteroidetes;c__Bacteroidia;o__Bacteroidales;f__Prevotellaceae;g__Prevotella;s__copri
227758	13.1435	0.000288514	4.13333	0	k__Bacteria;p__Actinobacteria;c__Coriobacteriia;o__Coriobacteriales;f__Coriobacteriaceae;g__Collinsella;s__aerofaciens
denovo23230	8.88756	0.00287121	4.13333	0	k__Bacteria;p__Bacteroidetes;c__Bacteroidia;o__Bacteroidales;f__Prevotellaceae;g__Prevotella
denovo23738	6.92321	0.0085084	4.13333	0	k__Bacteria;p__Bacteroidetes;c__Bacteroidia;o__Bacteroidales;f__Prevotellaceae;g__Prevotella
denovo4855	6.92574	0.00849639	4.13333	0	k__Bacteria;p__Bacteroidetes;c__Bacteroidia;o__Bacteroidales;f__Prevotellaceae;g__Prevotella;s__
denovo12031	8.88756	0.00287121	4.13333	0	k__Bacteria;p__Firmicutes;c__Clostridia;o__Clostridiales;f__Veillonellaceae
denovo20644	6.92321	0.0085084	4	0	k__Bacteria;p__Bacteroidetes;c__Bacteroidia;o__Bacteroidales;f__Prevotellaceae;g__Prevotella;s__
187517	13.1316	0.00029035	4	0	k__Bacteria;p__Firmicutes;c__Clostridia;o__Clostridiales;f__[Mogibacteriaceae];g__;s__
351200	20.3922	6.30878e-06	4	0	k__Bacteria;p__Firmicutes;c__Clostridia;o__Clostridiales;f__Lachnospiraceae
363494	20.3922	6.30878e-06	3.93333	0	k__Bacteria;p__Firmicutes;c__Clostridia;o__Clostridiales;f__Lachnospiraceae
denovo5248	15.4287	8.56767e-05	3.8	0	k__Bacteria;p__Bacteroidetes;c__Bacteroidia;o__Bacteroidales;f__Prevotellaceae;g__Prevotella
367535	13.1346	0.00028989	3.8	0	k__Bacteria;p__Firmicutes;c__Clostridia;o__Clostridiales;f__Lachnospiraceae
denovo5671	15.4287	8.56767e-05	3.8	0	k__Bacteria;p__Firmicutes;c__Clostridia;o__Clostridiales;f__Lachnospiraceae
denovo7645	10.9552	0.000933395	3.8	0	k__Bacteria;p__Firmicutes;c__Clostridia;o__Clostridiales;f__Veillonellaceae;g__Dialister;s__
339504	15.4854	8.31455e-05	3.73333	0	k__Bacteria;p__Firmicutes;c__Clostridia;o__Clostridiales;f__Lachnospiraceae
denovo22432	13.1435	0.000288514	3.66667	0	k__Bacteria;p__Bacteroidetes;c__Bacteroidia;o__Bacteroidales
denovo9880	15.4224	8.59615e-05	3.66667	0	k__Bacteria;p__Bacteroidetes;c__Bacteroidia;o__Bacteroidales;f__Prevotellaceae;g__Prevotella
212698	15.4287	8.56767e-05	3.66667	0	k__Bacteria;p__Firmicutes;c__Clostridia;o__Clostridiales;f__Ruminococcaceae;g__Faecalibacterium;s__prausnitzii
denovo10413	8.89022	0.00286702	3.66667	0	k__Bacteria;p__Firmicutes;c__Clostridia;o__Clostridiales;f__Veillonellaceae;g__Mitsuokella;s__
169721	6.92574	0.00849639	3.6	0	k__Bacteria;p__Firmicutes;c__Clostridia;o__Clostridiales;f__Lachnospiraceae
denovo7158	13.1435	0.000288514	3.53333	0	k__Bacteria;p__Bacteroidetes;c__Bacteroidia;o__Bacteroidales;f__Prevotellaceae;g__Prevotella
denovo2829	15.435	8.53926e-05	3.53333	0	k__Bacteria;p__Bacteroidetes;c__Bacteroidia;o__Bacteroidales;f__Prevotellaceae;g__Prevotella;s__copri
denovo13793	17.8368	2.40677e-05	3.53333	0	k__Bacteria;p__Firmicutes;c__Clostridia;o__Clostridiales;f__Lachnospiraceae
denovo15969	10.9552	0.000933395	3.46667	0	k__Bacteria;p__Bacteroidetes
denovo15255	10.9552	0.000933395	3.46667	0	k__Bacteria;p__Bacteroidetes;c__Bacteroidia;o__Bacteroidales;f__Prevotellaceae;g__Prevotella
denovo2968	15.4256	8.5819e-05	3.46667	0	k__Bacteria;p__Bacteroidetes;c__Bacteroidia;o__Bacteroidales;f__Prevotellaceae;g__Prevotella;s__copri
199430	15.435	8.53926e-05	3.46667	0	k__Bacteria;p__Firmicutes;c__Clostridia;o__Clostridiales;f__Ruminococcaceae;g__Faecalibacterium;s__prausnitzii
denovo12766	6.92574	0.00849639	3.4	0	k__Bacteria;p__Bacteroidetes;c__Bacteroidia;o__Bacteroidales
denovo15688	8.89022	0.00286702	3.4	0	k__Bacteria;p__Bacteroidetes;c__Bacteroidia;o__Bacteroidales;f__Prevotellaceae;g__Prevotella;s__copri
195871	6.92321	0.0085084	3.4	0	k__Bacteria;p__Firmicutes;c__Erysipelotrichi;o__Erysipelotrichales;f__Erysipelotrichaceae;g__Bulleidia
denovo15129	20.3851	6.33194e-06	3.33333	0	k__Bacteria;p__Bacteroidetes;c__Bacteroidia;o__Bacteroidales;f__Prevotellaceae;g__Prevotella
denovo18771	20.3887	6.32035e-06	3.33333	0	k__Bacteria;p__Bacteroidetes;c__Bacteroidia;o__Bacteroidales;f__Prevotellaceae;g__Prevotella
denovo6890	20.3922	6.30878e-06	3.33333	0	k__Bacteria;p__Bacteroidetes;c__Bacteroidia;o__Bacteroidales;f__Prevotellaceae;g__Prevotella
333107	10.958	0.000931979	3.2	0	k__Bacteria;p__Firmicutes;c__Clostridia;o__Clostridiales;f__Lachnospiraceae
198502	17.87	2.36515e-05	3.13333	0	k__Bacteria;p__Bacteroidetes;c__Bacteroidia;o__Bacteroidales;f__Prevotellaceae;g__Prevotella
denovo28387	15.435	8.53926e-05	3.13333	0	k__Bacteria;p__Bacteroidetes;c__Bacteroidia;o__Bacteroidales;f__Prevotellaceae;g__Prevotella
denovo6523	20.3887	6.32035e-06	3.13333	0	k__Bacteria;p__Bacteroidetes;c__Bacteroidia;o__Bacteroidales;f__Prevotellaceae;g__Prevotella
denovo17271	13.1376	0.000289431	3.13333	0	k__Bacteria;p__Firmicutes;c__Clostridia
332500	15.4287	8.56767e-05	3.13333	0	k__Bacteria;p__Firmicutes;c__Clostridia;o__Clostridiales;f__Lachnospiraceae
3532907	10.958	0.000931979	3.13333	0	k__Bacteria;p__Firmicutes;c__Clostridia;o__Clostridiales;f__Ruminococcaceae;g__Faecalibacterium;s__prausnitzii
denovo17262	13.1346	0.00028989	3.06667	0	k__Bacteria;p__Bacteroidetes;c__Bacteroidia;o__Bacteroidales;f__Prevotellaceae;g__Prevotella
181437	6.93333	0.00846039	3.06667	0	k__Bacteria;p__Firmicutes;c__Clostridia;o__Clostridiales;f__Lachnospiraceae
denovo153	17.8468	2.39422e-05	3	0	k__Bacteria;p__Bacteroidetes;c__Bacteroidia;o__Bacteroidales
denovo9228	8.88756	0.00287121	3	0	k__Bacteria;p__Bacteroidetes;c__Bacteroidia;o__Bacteroidales;f__Prevotellaceae;g__Prevotella
denovo4368	15.4287	8.56767e-05	2.93333	0	k__Bacteria;p__Bacteroidetes;c__Bacteroidia;o__Bacteroidales;f__[Paraprevotellaceae];g__[Prevotella];s__
denovo220	17.8667	2.36929e-05	2.93333	0	k__Bacteria;p__Bacteroidetes;c__Bacteroidia;o__Bacteroidales;f__Prevotellaceae;g__Prevotella;s__copri
denovo2060	8.89823	0.00285447	2.93333	0	k__Bacteria;p__Firmicutes;c__Clostridia;o__Clostridiales;f__Ruminococcaceae;g__Ruminococcus
denovo14818	13.1376	0.000289431	2.86667	0	k__Bacteria;p__Bacteroidetes;c__Bacteroidia;o__Bacteroidales
denovo18599	13.1435	0.000288514	2.86667	0	k__Bacteria;p__Bacteroidetes;c__Bacteroidia;o__Bacteroidales;f__[Paraprevotellaceae];g__[Prevotella];s__
denovo4381	10.958	0.000931979	2.86667	0	k__Bacteria;p__Bacteroidetes;c__Bacteroidia;o__Bacteroidales;f__Prevotellaceae;g__Prevotella
denovo1565	13.1465	0.000288056	2.8	0	k__Bacteria;p__Bacteroidetes;c__Bacteroidia;o__Bacteroidales
denovo18283	15.4287	8.56767e-05	2.8	0	k__Bacteria;p__Bacteroidetes;c__Bacteroidia;o__Bacteroidales;f__Prevotellaceae;g__Prevotella;s__copri
denovo12813	13.1346	0.00028989	2.8	0	k__Bacteria;p__Firmicutes;c__Clostridia;o__Clostridiales;f__Ruminococcaceae
denovo10585	6.92321	0.0085084	2.73333	0	k__Bacteria;p__Bacteroidetes;c__Bacteroidia;o__Bacteroidales
denovo23042	15.4854	8.31455e-05	2.73333	0	k__Bacteria;p__Bacteroidetes;c__Bacteroidia;o__Bacteroidales;f__Prevotellaceae
denovo22581	13.1376	0.000289431	2.73333	0	k__Bacteria;p__Bacteroidetes;c__Bacteroidia;o__Bacteroidales;f__Prevotellaceae;g__Prevotella
denovo6954	8.88756	0.00287121	2.73333	0	k__Bacteria;p__Bacteroidetes;c__Bacteroidia;o__Bacteroidales;f__Prevotellaceae;g__Prevotella
denovo13219	15.4287	8.56767e-05	2.73333	0	k__Bacteria;p__Bacteroidetes;c__Bacteroidia;o__Bacteroidales;f__Prevotellaceae;g__Prevotella;s__copri
denovo26000	15.4381	8.52508e-05	2.73333	0	k__Bacteria;p__Firmicutes;c__Clostridia;o__Clostridiales;f__Lachnospiraceae
denovo17851	8.88756	0.00287121	2.66667	0	k__Bacteria;p__Bacteroidetes;c__Bacteroidia;o__Bacteroidales;f__Prevotellaceae
4450214	8.89022	0.00286702	2.66667	0	k__Bacteria;p__Firmicutes;c__Clostridia;o__Clostridiales;f__Ruminococcaceae;g__Oscillospira;s__
denovo22792	8.89823	0.00285447	2.66667	0	k__Bacteria;p__Firmicutes;c__Erysipelotrichi;o__Erysipelotrichales;f__Erysipelotrichaceae;g__[Eubacterium];s__biforme
41229	13.1346	0.00028989	2.66667	0	k__Bacteria;p__Proteobacteria;c__Betaproteobacteria;o__Burkholderiales;f__Alcaligenaceae;g__Sutterella;s__
denovo9350	6.92321	0.0085084	2.6	0	k__Bacteria;p__Actinobacteria
denovo14083	10.958	0.000931979	2.6	0	k__Bacteria;p__Bacteroidetes;c__Bacteroidia;o__Bacteroidales;f__[Paraprevotellaceae];g__[Prevotella];s__
denovo8950	15.4256	8.5819e-05	2.6	0	k__Bacteria;p__Bacteroidetes;c__Bacteroidia;o__Bacteroidales;f__Prevotellaceae;g__Prevotella;s__copri
411254	15.4318	8.55345e-05	2.6	0	k__Bacteria;p__Firmicutes;c__Clostridia;o__Clostridiales;f__Lachnospiraceae
denovo5505	10.9693	0.000926331	2.6	0	k__Bacteria;p__Firmicutes;c__Clostridia;o__Clostridiales;f__Veillonellaceae;g__Megamonas;s__
denovo13558	17.8501	2.39005e-05	2.53333	0	k__Bacteria;p__Bacteroidetes;c__Bacteroidia;o__Bacteroidales;f__Prevotellaceae;g__Prevotella;s__copri
denovo12364	8.89022	0.00286702	2.53333	0	k__Bacteria;p__Firmicutes
4403689	8.89823	0.00285447	2.53333	0	k__Bacteria;p__Firmicutes;c__Clostridia;o__Clostridiales;f__Lachnospiraceae
denovo11213	15.4476	8.48265e-05	2.53333	0	k__Bacteria;p__Firmicutes;c__Clostridia;o__Clostridiales;f__Lachnospiraceae
denovo20015	6.92574	0.00849639	2.46667	0	k__Bacteria;p__Actinobacteria;c__Actinobacteria;o__Bifidobacteriales;f__Bifidobacteriaceae;g__Bifidobacterium
denovo10477	10.9609	0.000930565	2.46667	0	k__Bacteria;p__Bacteroidetes;c__Bacteroidia;o__Bacteroidales
denovo1712	15.4287	8.56767e-05	2.46667	0	k__Bacteria;p__Bacteroidetes;c__Bacteroidia;o__Bacteroidales
denovo13700	15.4256	8.5819e-05	2.46667	0	k__Bacteria;p__Bacteroidetes;c__Bacteroidia;o__Bacteroidales;f__Prevotellaceae;g__Prevotella
denovo3669	17.8501	2.39005e-05	2.46667	0	k__Bacteria;p__Bacteroidetes;c__Bacteroidia;o__Bacteroidales;f__Prevotellaceae;g__Prevotella
denovo6551	15.4381	8.52508e-05	2.46667	0	k__Bacteria;p__Bacteroidetes;c__Bacteroidia;o__Bacteroidales;f__Prevotellaceae;g__Prevotella;s__copri
denovo26604	10.958	0.000931979	2.46667	0	k__Bacteria;p__Firmicutes
denovo16057	6.92574	0.00849639	2.46667	0	k__Bacteria;p__Firmicutes;c__Bacilli;o__Lactobacillales;f__Streptococcaceae;g__Streptococcus;s__
3175741	10.958	0.000931979	2.46667	0	k__Bacteria;p__Firmicutes;c__Clostridia;o__Clostridiales;f__Lachnospiraceae
180509	13.1465	0.000288056	2.46667	0	k__Bacteria;p__Firmicutes;c__Clostridia;o__Clostridiales;f__Ruminococcaceae;g__Ruminococcus;s__bromii
denovo24934	10.958	0.000931979	2.46667	0	k__Bacteria;p__Firmicutes;c__Clostridia;o__Clostridiales;f__Veillonellaceae
841635	8.89022	0.00286702	2.46667	0	k__Bacteria;p__Proteobacteria;c__Betaproteobacteria;o__Burkholderiales;f__Alcaligenaceae;g__Sutterella;s__
denovo23461	6.92321	0.0085084	2.4	0	k__Bacteria;p__Bacteroidetes;c__Bacteroidia;o__Bacteroidales;f__Prevotellaceae
denovo1416	13.1376	0.000289431	2.4	0	k__Bacteria;p__Bacteroidetes;c__Bacteroidia;o__Bacteroidales;f__Prevotellaceae;g__Prevotella
denovo14178	17.88	2.35278e-05	2.4	0	k__Bacteria;p__Bacteroidetes;c__Bacteroidia;o__Bacteroidales;f__Prevotellaceae;g__Prevotella
denovo15722	15.4476	8.48265e-05	2.4	0	k__Bacteria;p__Bacteroidetes;c__Bacteroidia;o__Bacteroidales;f__Prevotellaceae;g__Prevotella
denovo936	17.8468	2.39422e-05	2.4	0	k__Bacteria;p__Bacteroidetes;c__Bacteroidia;o__Bacteroidales;f__Prevotellaceae;g__Prevotella
350875	17.8501	2.39005e-05	2.4	0	k__Bacteria;p__Firmicutes;c__Clostridia;o__Clostridiales;f__Lachnospiraceae
355938	8.89823	0.00285447	2.4	0	k__Bacteria;p__Firmicutes;c__Clostridia;o__Clostridiales;f__Lachnospiraceae
357765	6.92574	0.00849639	2.4	0	k__Bacteria;p__Firmicutes;c__Clostridia;o__Clostridiales;f__Lachnospiraceae
denovo248	6.92321	0.0085084	2.4	0	k__Bacteria;p__Firmicutes;c__Clostridia;o__Clostridiales;f__Veillonellaceae;g__Megamonas;s__
denovo9309	13.1376	0.000289431	2.4	0	k__Bacteria;p__Firmicutes;c__Erysipelotrichi;o__Erysipelotrichales;f__Erysipelotrichaceae;g__[Eubacterium];s__biforme
denovo20692	10.958	0.000931979	2.33333	0	k__Bacteria;p__Bacteroidetes;c__Bacteroidia;o__Bacteroidales
294196	15.435	8.53926e-05	2.33333	0	k__Bacteria;p__Bacteroidetes;c__Bacteroidia;o__Bacteroidales;f__Prevotellaceae;g__Prevotella;s__copri
191395	15.4381	8.52508e-05	2.33333	0	k__Bacteria;p__Firmicutes;c__Clostridia;o__Clostridiales;f__Lachnospiraceae
573969	13.1435	0.000288514	2.33333	0	k__Bacteria;p__Firmicutes;c__Clostridia;o__Clostridiales;f__Lachnospiraceae
365717	15.4318	8.55345e-05	2.33333	0	k__Bacteria;p__Firmicutes;c__Clostridia;o__Clostridiales;f__Ruminococcaceae;g__Faecalibacterium;s__prausnitzii
denovo2104	10.958	0.000931979	2.33333	0	k__Bacteria;p__Firmicutes;c__Clostridia;o__Clostridiales;f__Ruminococcaceae;g__Faecalibacterium;s__prausnitzii
denovo6919	10.9609	0.000930565	2.33333	0	k__Bacteria;p__Firmicutes;c__Erysipelotrichi;o__Erysipelotrichales;f__Erysipelotrichaceae;g__[Eubacterium];s__biforme
515798	15.435	8.53926e-05	2.26667	0	k__Bacteria;p__Bacteroidetes;c__Bacteroidia;o__Bacteroidales;f__Prevotellaceae;g__Prevotella
denovo15501	17.8601	2.37758e-05	2.26667	0	k__Bacteria;p__Bacteroidetes;c__Bacteroidia;o__Bacteroidales;f__Prevotellaceae;g__Prevotella
denovo12483	13.1465	0.000288056	2.26667	0	k__Bacteria;p__Bacteroidetes;c__Bacteroidia;o__Bacteroidales;f__Prevotellaceae;g__Prevotella;s__copri
denovo1644	15.4287	8.56767e-05	2.26667	0	k__Bacteria;p__Bacteroidetes;c__Bacteroidia;o__Bacteroidales;f__Prevotellaceae;g__Prevotella;s__copri
178571	6.92321	0.0085084	2.26667	0	k__Bacteria;p__Firmicutes;c__Clostridia;o__Clostridiales
denovo19922	15.4538	8.45446e-05	2.26667	0	k__Bacteria;p__Firmicutes;c__Clostridia;o__Clostridiales;f__Ruminococcaceae;g__Faecalibacterium;s__prausnitzii
182600	10.958	0.000931979	2.26667	0	k__Bacteria;p__Firmicutes;c__Clostridia;o__Clostridiales;f__Ruminococcaceae;g__Oscillospira
denovo16961	8.89022	0.00286702	2.2	0	k__Bacteria;p__Actinobacteria;c__Actinobacteria;o__Bifidobacteriales;f__Bifidobacteriaceae;g__Bifidobacterium
denovo10574	8.89022	0.00286702	2.2	0	k__Bacteria;p__Bacteroidetes;c__Bacteroidia;o__Bacteroidales;f__Prevotellaceae;g__Prevotella
denovo21614	13.1465	0.000288056	2.2	0	k__Bacteria;p__Bacteroidetes;c__Bacteroidia;o__Bacteroidales;f__Prevotellaceae;g__Prevotella
denovo26674	13.1376	0.000289431	2.2	0	k__Bacteria;p__Bacteroidetes;c__Bacteroidia;o__Bacteroidales;f__Prevotellaceae;g__Prevotella
denovo17344	13.1376	0.000289431	2.2	0	k__Bacteria;p__Bacteroidetes;c__Bacteroidia;o__Bacteroidales;f__Prevotellaceae;g__Prevotella;s__copri
denovo6186	13.1435	0.000288514	2.2	0	k__Bacteria;p__Bacteroidetes;c__Bacteroidia;o__Bacteroidales;f__Prevotellaceae;g__Prevotella;s__copri
195374	10.958	0.000931979	2.2	0	k__Bacteria;p__Firmicutes;c__Clostridia;o__Clostridiales;f__Ruminococcaceae;g__Oscillospira
denovo19478	8.88756	0.00287121	2.2	0	k__Bacteria;p__Firmicutes;c__Clostridia;o__Clostridiales;f__Veillonellaceae;g__Megamonas;s__
denovo2325	15.4381	8.52508e-05	2.13333	0	k__Bacteria;p__Bacteroidetes;c__Bacteroidia;o__Bacteroidales
denovo11524	17.8468	2.39422e-05	2.13333	0	k__Bacteria;p__Bacteroidetes;c__Bacteroidia;o__Bacteroidales;f__Prevotellaceae;g__Prevotella
denovo14160	10.9609	0.000930565	2.13333	0	k__Bacteria;p__Bacteroidetes;c__Bacteroidia;o__Bacteroidales;f__Prevotellaceae;g__Prevotella
denovo5197	6.92574	0.00849639	2.13333	0	k__Bacteria;p__Bacteroidetes;c__Bacteroidia;o__Bacteroidales;f__Prevotellaceae;g__Prevotella;s__copri
denovo7992	17.8435	2.3984e-05	2.13333	0	k__Bacteria;p__Firmicutes;c__Clostridia;o__Clostridiales;f__Lachnospiraceae
denovo26028	6.92321	0.0085084	2.06667	0	k__Bacteria;p__Bacteroidetes;c__Bacteroidia;o__Bacteroidales
denovo3149	13.1913	0.000281255	2.06667	0	k__Bacteria;p__Bacteroidetes;c__Bacteroidia;o__Bacteroidales;f__;g__;s__
4319785	10.958	0.000931979	2.06667	0	k__Bacteria;p__Bacteroidetes;c__Bacteroidia;o__Bacteroidales;f__[Paraprevotellaceae];g__;s__
denovo19064	15.4381	8.52508e-05	2.06667	0	k__Bacteria;p__Bacteroidetes;c__Bacteroidia;o__Bacteroidales;f__[Paraprevotellaceae];g__[Prevotella];s__
denovo21953	13.1465	0.000288056	2.06667	0	k__Bacteria;p__Bacteroidetes;c__Bacteroidia;o__Bacteroidales;f__[Paraprevotellaceae];g__[Prevotella];s__
denovo27066	10.9552	0.000933395	2.06667	0	k__Bacteria;p__Bacteroidetes;c__Bacteroidia;o__Bacteroidales;f__Prevotellaceae;g__Prevotella
denovo25169	8.88756	0.00287121	2.06667	0	k__Bacteria;p__Firmicutes;c__Clostridia;o__Clostridiales
330414	13.1376	0.000289431	2.06667	0	k__Bacteria;p__Firmicutes;c__Clostridia;o__Clostridiales;f__Lachnospiraceae
denovo1814	17.8501	2.39005e-05	2.06667	0	k__Bacteria;p__Firmicutes;c__Clostridia;o__Clostridiales;f__Ruminococcaceae
240271	10.9552	0.000933395	2.06667	0	k__Bacteria;p__Firmicutes;c__Clostridia;o__Clostridiales;f__Ruminococcaceae;g__Oscillospira;s__
denovo25063	10.9665	0.000927741	2	0	k__Bacteria;p__Bacteroidetes;c__Bacteroidia;o__Bacteroidales
denovo12873	8.88756	0.00287121	2	0	k__Bacteria;p__Bacteroidetes;c__Bacteroidia;o__Bacteroidales;f__Prevotellaceae;g__Prevotella
denovo4764	13.1346	0.00028989	2	0	k__Bacteria;p__Bacteroidetes;c__Bacteroidia;o__Bacteroidales;f__Prevotellaceae;g__Prevotella
denovo1242	13.1614	0.000285776	2	0	k__Bacteria;p__Bacteroidetes;c__Bacteroidia;o__Bacteroidales;f__Prevotellaceae;g__Prevotella;s__copri
denovo16034	10.958	0.000931979	2	0	k__Bacteria;p__Firmicutes;c__Clostridia;o__Clostridiales;f__Lachnospiraceae
182588	8.89823	0.00285447	2	0	k__Bacteria;p__Firmicutes;c__Clostridia;o__Clostridiales;f__Ruminococcaceae;g__Ruminococcus;s__callidus
denovo14399	10.9609	0.000930565	1.93333	0	k__Bacteria;p__Bacteroidetes;c__Bacteroidia;o__Bacteroidales;f__Prevotellaceae;g__Prevotella
denovo17701	15.435	8.53926e-05	1.93333	0	k__Bacteria;p__Bacteroidetes;c__Bacteroidia;o__Bacteroidales;f__Prevotellaceae;g__Prevotella
denovo6912	15.4413	8.51092e-05	1.93333	0	k__Bacteria;p__Bacteroidetes;c__Bacteroidia;o__Bacteroidales;f__Prevotellaceae;g__Prevotella
denovo24183	10.9552	0.000933395	1.93333	0	k__Bacteria;p__Bacteroidetes;c__Bacteroidia;o__Bacteroidales;f__Prevotellaceae;g__Prevotella;s__copri
denovo2049	8.88756	0.00287121	1.93333	0	k__Bacteria;p__Firmicutes;c__Bacilli;o__Lactobacillales;f__Streptococcaceae;g__Streptococcus
denovo1801	13.1376	0.000289431	1.93333	0	k__Bacteria;p__Firmicutes;c__Clostridia;o__Clostridiales
368219	17.8501	2.39005e-05	1.93333	0	k__Bacteria;p__Firmicutes;c__Clostridia;o__Clostridiales;f__Ruminococcaceae
denovo96	6.92321	0.0085084	1.93333	0	k__Bacteria;p__Firmicutes;c__Clostridia;o__Clostridiales;f__Veillonellaceae;g__Megamonas
denovo21210	15.435	8.53926e-05	1.86667	0	k__Bacteria;p__Bacteroidetes;c__Bacteroidia;o__Bacteroidales;f__Prevotellaceae;g__Prevotella
351869	10.9552	0.000933395	1.86667	0	k__Bacteria;p__Firmicutes;c__Clostridia;o__Clostridiales;f__Lachnospiraceae
denovo3160	8.89022	0.00286702	1.8	0	k__Bacteria;p__Actinobacteria;c__Coriobacteriia;o__Coriobacteriales;f__Coriobacteriaceae;g__Collinsella;s__aerofaciens
denovo18313	6.92321	0.0085084	1.8	0	k__Bacteria;p__Bacteroidetes;c__Bacteroidia;o__Bacteroidales
198786	6.92574	0.00849639	1.8	0	k__Bacteria;p__Bacteroidetes;c__Bacteroidia;o__Bacteroidales;f__Prevotellaceae;g__Prevotella
denovo14842	8.89022	0.00286702	1.8	0	k__Bacteria;p__Bacteroidetes;c__Bacteroidia;o__Bacteroidales;f__Prevotellaceae;g__Prevotella
denovo22405	8.89022	0.00286702	1.8	0	k__Bacteria;p__Bacteroidetes;c__Bacteroidia;o__Bacteroidales;f__Prevotellaceae;g__Prevotella
353292	13.1376	0.000289431	1.8	0	k__Bacteria;p__Firmicutes;c__Clostridia;o__Clostridiales;f__Lachnospiraceae
365118	6.92574	0.00849639	1.8	0	k__Bacteria;p__Firmicutes;c__Clostridia;o__Clostridiales;f__Lachnospiraceae
571965	13.1465	0.000288056	1.8	0	k__Bacteria;p__Firmicutes;c__Clostridia;o__Clostridiales;f__Lachnospiraceae
denovo7162	6.92574	0.00849639	1.8	0	k__Bacteria;p__Firmicutes;c__Clostridia;o__Clostridiales;f__Veillonellaceae;g__Dialister;s__
denovo11121	8.89022	0.00286702	1.73333	0	k__Bacteria;p__Bacteroidetes;c__Bacteroidia;o__Bacteroidales;f__Prevotellaceae;g__Prevotella
denovo24744	10.9609	0.000930565	1.73333	0	k__Bacteria;p__Bacteroidetes;c__Bacteroidia;o__Bacteroidales;f__Prevotellaceae;g__Prevotella;s__copri
denovo25677	6.92321	0.0085084	1.73333	0	k__Bacteria;p__Firmicutes;c__Bacilli;o__Lactobacillales;f__Lactobacillaceae;g__Lactobacillus;s__ruminis
denovo11077	8.89022	0.00286702	1.73333	0	k__Bacteria;p__Firmicutes;c__Clostridia;o__Clostridiales
denovo15746	13.1913	0.000281255	1.73333	0	k__Bacteria;p__Firmicutes;c__Clostridia;o__Clostridiales
340111	13.1376	0.000289431	1.73333	0	k__Bacteria;p__Firmicutes;c__Clostridia;o__Clostridiales;f__Lachnospiraceae
354563	17.8534	2.38589e-05	1.73333	0	k__Bacteria;p__Firmicutes;c__Clostridia;o__Clostridiales;f__Lachnospiraceae
denovo22979	15.4381	8.52508e-05	1.73333	0	k__Bacteria;p__Firmicutes;c__Clostridia;o__Clostridiales;f__Lachnospiraceae
471180	8.89022	0.00286702	1.66667	0	k__Bacteria;p__Actinobacteria;c__Actinobacteria;o__Bifidobacteriales;f__Bifidobacteriaceae;g__Bifidobacterium;s__
denovo28286	10.958	0.000931979	1.66667	0	k__Bacteria;p__Bacteroidetes
denovo12287	10.9609	0.000930565	1.66667	0	k__Bacteria;p__Bacteroidetes;c__Bacteroidia;o__Bacteroidales;f__[Paraprevotellaceae];g__[Prevotella];s__
denovo2621	8.89022	0.00286702	1.66667	0	k__Bacteria;p__Bacteroidetes;c__Bacteroidia;o__Bacteroidales;f__Prevotellaceae
denovo21112	10.9665	0.000927741	1.66667	0	k__Bacteria;p__Bacteroidetes;c__Bacteroidia;o__Bacteroidales;f__Prevotellaceae;g__Prevotella
denovo9364	13.1376	0.000289431	1.66667	0	k__Bacteria;p__Bacteroidetes;c__Bacteroidia;o__Bacteroidales;f__Prevotellaceae;g__Prevotella
denovo22263	8.89289	0.00286283	1.66667	0	k__Bacteria;p__Bacteroidetes;c__Bacteroidia;o__Bacteroidales;f__Prevotellaceae;g__Prevotella;s__copri
denovo21862	6.92321	0.0085084	1.66667	0	k__Bacteria;p__Firmicutes
277497	15.4381	8.52508e-05	1.66667	0	k__Bacteria;p__Firmicutes;c__Clostridia;o__Clostridiales;f__Lachnospiraceae
denovo15934	13.1376	0.000289431	1.66667	0	k__Bacteria;p__Firmicutes;c__Clostridia;o__Clostridiales;f__Ruminococcaceae;g__Faecalibacterium;s__prausnitzii
denovo19660	20.4414	6.14859e-06	1.66667	0	k__Bacteria;p__Firmicutes;c__Clostridia;o__Clostridiales;f__Ruminococcaceae;g__Faecalibacterium;s__prausnitzii
denovo25805	6.92827	0.00848438	1.6	0	k__Bacteria;p__Bacteroidetes;c__Bacteroidia;o__Bacteroidales
denovo5467	17.88	2.35278e-05	1.6	0	k__Bacteria;p__Bacteroidetes;c__Bacteroidia;o__Bacteroidales
denovo7958	13.1465	0.000288056	1.6	0	k__Bacteria;p__Bacteroidetes;c__Bacteroidia;o__Bacteroidales
denovo14207	10.958	0.000931979	1.6	0	k__Bacteria;p__Bacteroidetes;c__Bacteroidia;o__Bacteroidales;f__[Paraprevotellaceae];g__[Prevotella];s__
denovo19185	10.958	0.000931979	1.6	0	k__Bacteria;p__Bacteroidetes;c__Bacteroidia;o__Bacteroidales;f__Prevotellaceae;g__Prevotella
342638	6.92321	0.0085084	1.6	0	k__Bacteria;p__Bacteroidetes;c__Bacteroidia;o__Bacteroidales;f__Prevotellaceae;g__Prevotella;s__copri
denovo22621	13.1465	0.000288056	1.6	0	k__Bacteria;p__Bacteroidetes;c__Bacteroidia;o__Bacteroidales;f__Prevotellaceae;g__Prevotella;s__copri
denovo5911	13.1376	0.000289431	1.6	0	k__Bacteria;p__Bacteroidetes;c__Bacteroidia;o__Bacteroidales;f__Prevotellaceae;g__Prevotella;s__copri
denovo15265	10.9693	0.000926331	1.6	0	k__Bacteria;p__Firmicutes;c__Clostridia;o__Clostridiales
509017	6.92321	0.0085084	1.6	0	k__Bacteria;p__Firmicutes;c__Clostridia;o__Clostridiales;f__Lachnospiraceae
denovo2445	6.92321	0.0085084	1.6	0	k__Bacteria;p__Firmicutes;c__Clostridia;o__Clostridiales;f__Veillonellaceae;g__Dialister;s__
denovo27407	10.9609	0.000930565	1.6	0	k__Bacteria;p__Proteobacteria;c__Gammaproteobacteria;o__Pasteurellales;f__Pasteurellaceae
denovo1261	6.92574	0.00849639	1.6	0	k__Bacteria;p__Spirochaetes;c__Spirochaetes;o__Spirochaetales;f__Spirochaetaceae
denovo14063	13.1465	0.000288056	1.53333	0	k__Bacteria;p__Actinobacteria;c__Coriobacteriia;o__Coriobacteriales;f__Coriobacteriaceae;g__Slackia;s__
denovo14958	8.89022	0.00286702	1.53333	0	k__Bacteria;p__Bacteroidetes;c__Bacteroidia;o__Bacteroidales
denovo18069	6.92574	0.00849639	1.53333	0	k__Bacteria;p__Bacteroidetes;c__Bacteroidia;o__Bacteroidales
denovo18469	8.89823	0.00285447	1.53333	0	k__Bacteria;p__Bacteroidetes;c__Bacteroidia;o__Bacteroidales
denovo20074	6.92574	0.00849639	1.53333	0	k__Bacteria;p__Bacteroidetes;c__Bacteroidia;o__Bacteroidales
denovo13581	8.89022	0.00286702	1.53333	0	k__Bacteria;p__Bacteroidetes;c__Bacteroidia;o__Bacteroidales;f__Prevotellaceae
denovo6703	8.89022	0.00286702	1.53333	0	k__Bacteria;p__Bacteroidetes;c__Bacteroidia;o__Bacteroidales;f__Prevotellaceae
denovo15825	13.1465	0.000288056	1.53333	0	k__Bacteria;p__Bacteroidetes;c__Bacteroidia;o__Bacteroidales;f__Prevotellaceae;g__Prevotella
denovo24051	15.4381	8.52508e-05	1.53333	0	k__Bacteria;p__Bacteroidetes;c__Bacteroidia;o__Bacteroidales;f__Prevotellaceae;g__Prevotella
denovo24721	10.958	0.000931979	1.53333	0	k__Bacteria;p__Bacteroidetes;c__Bacteroidia;o__Bacteroidales;f__Prevotellaceae;g__Prevotella
denovo23377	13.1346	0.00028989	1.53333	0	k__Bacteria;p__Bacteroidetes;c__Bacteroidia;o__Bacteroidales;f__Prevotellaceae;g__Prevotella;s__copri
175754	10.9834	0.000919302	1.53333	0	k__Bacteria;p__Firmicutes;c__Clostridia;o__Clostridiales;f__Lachnospiraceae
denovo10447	13.1465	0.000288056	1.53333	0	k__Bacteria;p__Firmicutes;c__Clostridia;o__Clostridiales;f__Lachnospiraceae
denovo1387	8.89823	0.00285447	1.53333	0	k__Bacteria;p__Firmicutes;c__Clostridia;o__Clostridiales;f__Lachnospiraceae
denovo27126	13.1465	0.000288056	1.53333	0	k__Bacteria;p__Firmicutes;c__Clostridia;o__Clostridiales;f__Lachnospiraceae
denovo27835	15.4381	8.52508e-05	1.53333	0	k__Bacteria;p__Firmicutes;c__Clostridia;o__Clostridiales;f__Lachnospiraceae
denovo10644	10.958	0.000931979	1.46667	0	k__Bacteria;p__Bacteroidetes;c__Bacteroidia;o__Bacteroidales
denovo7849	15.4664	8.39828e-05	1.46667	0	k__Bacteria;p__Bacteroidetes;c__Bacteroidia;o__Bacteroidales
denovo24516	10.958	0.000931979	1.46667	0	k__Bacteria;p__Bacteroidetes;c__Bacteroidia;o__Bacteroidales;f__Prevotellaceae;g__Prevotella
denovo7093	6.92321	0.0085084	1.46667	0	k__Bacteria;p__Bacteroidetes;c__Bacteroidia;o__Bacteroidales;f__Prevotellaceae;g__Prevotella;s__copri
denovo16827	8.89022	0.00286702	1.46667	0	k__Bacteria;p__Bacteroidetes;c__Bacteroidia;o__Bacteroidales;f__Prevotellaceae;g__Prevotella;s__stercorea
180450	8.88756	0.00287121	1.46667	0	k__Bacteria;p__Firmicutes;c__Clostridia;o__Clostridiales;f__Lachnospiraceae
268755	10.9665	0.000927741	1.46667	0	k__Bacteria;p__Firmicutes;c__Clostridia;o__Clostridiales;f__Lachnospiraceae
4385326	8.89823	0.00285447	1.46667	0	k__Bacteria;p__Firmicutes;c__Clostridia;o__Clostridiales;f__Lachnospiraceae
denovo28377	6.92574	0.00849639	1.46667	0	k__Bacteria;p__Firmicutes;c__Clostridia;o__Clostridiales;f__Lachnospiraceae
denovo5861	10.9834	0.000919302	1.46667	0	k__Bacteria;p__Firmicutes;c__Clostridia;o__Clostridiales;f__Lachnospiraceae
33112	10.9693	0.000926331	1.46667	0	k__Bacteria;p__Firmicutes;c__Clostridia;o__Clostridiales;f__Ruminococcaceae
denovo7582	6.92321	0.0085084	1.4	0	k__Bacteria;p__Bacteroidetes
denovo2442	8.88756	0.00287121	1.4	0	k__Bacteria;p__Bacteroidetes;c__Bacteroidia;o__Bacteroidales
denovo25281	6.92574	0.00849639	1.4	0	k__Bacteria;p__Bacteroidetes;c__Bacteroidia;o__Bacteroidales
denovo27515	8.88756	0.00287121	1.4	0	k__Bacteria;p__Bacteroidetes;c__Bacteroidia;o__Bacteroidales
denovo3844	8.89289	0.00286283	1.4	0	k__Bacteria;p__Bacteroidetes;c__Bacteroidia;o__Bacteroidales
denovo27214	8.89022	0.00286702	1.4	0	k__Bacteria;p__Bacteroidetes;c__Bacteroidia;o__Bacteroidales;f__[Paraprevotellaceae];g__[Prevotella];s__
denovo11594	8.89022	0.00286702	1.4	0	k__Bacteria;p__Bacteroidetes;c__Bacteroidia;o__Bacteroidales;f__Prevotellaceae;g__Prevotella
denovo15094	8.89289	0.00286283	1.4	0	k__Bacteria;p__Bacteroidetes;c__Bacteroidia;o__Bacteroidales;f__Prevotellaceae;g__Prevotella
denovo18280	10.958	0.000931979	1.4	0	k__Bacteria;p__Bacteroidetes;c__Bacteroidia;o__Bacteroidales;f__Prevotellaceae;g__Prevotella
denovo18306	15.4381	8.52508e-05	1.4	0	k__Bacteria;p__Bacteroidetes;c__Bacteroidia;o__Bacteroidales;f__Prevotellaceae;g__Prevotella
denovo19411	10.958	0.000931979	1.4	0	k__Bacteria;p__Bacteroidetes;c__Bacteroidia;o__Bacteroidales;f__Prevotellaceae;g__Prevotella;s__copri
denovo20045	13.1376	0.000289431	1.4	0	k__Bacteria;p__Bacteroidetes;c__Bacteroidia;o__Bacteroidales;f__Prevotellaceae;g__Prevotella;s__copri
553842	6.92574	0.00849639	1.4	0	k__Bacteria;p__Firmicutes;c__Clostridia;o__Clostridiales
199313	6.92574	0.00849639	1.4	0	k__Bacteria;p__Firmicutes;c__Clostridia;o__Clostridiales;f__Lachnospiraceae
367142	15.4854	8.31455e-05	1.4	0	k__Bacteria;p__Firmicutes;c__Clostridia;o__Clostridiales;f__Lachnospiraceae
4356065	10.9834	0.000919302	1.4	0	k__Bacteria;p__Firmicutes;c__Clostridia;o__Clostridiales;f__Lachnospiraceae
366794	10.958	0.000931979	1.4	0	k__Bacteria;p__Firmicutes;c__Clostridia;o__Clostridiales;f__Ruminococcaceae
denovo8231	10.9665	0.000927741	1.4	0	k__Bacteria;p__Firmicutes;c__Clostridia;o__Clostridiales;f__Veillonellaceae;g__Megamonas;s__
denovo23656	8.89022	0.00286702	1.33333	0	k__Bacteria;p__Bacteroidetes;c__Bacteroidia;o__Bacteroidales
denovo5804	8.88756	0.00287121	1.33333	0	k__Bacteria;p__Bacteroidetes;c__Bacteroidia;o__Bacteroidales
denovo15837	6.92574	0.00849639	1.33333	0	k__Bacteria;p__Bacteroidetes;c__Bacteroidia;o__Bacteroidales;f__[Paraprevotellaceae];g__;s__
denovo21418	10.9693	0.000926331	1.33333	0	k__Bacteria;p__Bacteroidetes;c__Bacteroidia;o__Bacteroidales;f__Prevotellaceae
denovo9145	6.92321	0.0085084	1.33333	0	k__Bacteria;p__Bacteroidetes;c__Bacteroidia;o__Bacteroidales;f__Prevotellaceae
515381	10.9834	0.000919302	1.33333	0	k__Bacteria;p__Bacteroidetes;c__Bacteroidia;o__Bacteroidales;f__Prevotellaceae;g__Prevotella
denovo19510	8.89022	0.00286702	1.33333	0	k__Bacteria;p__Bacteroidetes;c__Bacteroidia;o__Bacteroidales;f__Prevotellaceae;g__Prevotella
denovo23144	6.92321	0.0085084	1.33333	0	k__Bacteria;p__Bacteroidetes;c__Bacteroidia;o__Bacteroidales;f__Prevotellaceae;g__Prevotella
denovo24190	15.457	8.44039e-05	1.33333	0	k__Bacteria;p__Bacteroidetes;c__Bacteroidia;o__Bacteroidales;f__Prevotellaceae;g__Prevotella
denovo25537	13.1465	0.000288056	1.33333	0	k__Bacteria;p__Bacteroidetes;c__Bacteroidia;o__Bacteroidales;f__Prevotellaceae;g__Prevotella
denovo26813	10.9609	0.000930565	1.33333	0	k__Bacteria;p__Bacteroidetes;c__Bacteroidia;o__Bacteroidales;f__Prevotellaceae;g__Prevotella
329693	13.1376	0.000289431	1.33333	0	k__Bacteria;p__Bacteroidetes;c__Bacteroidia;o__Bacteroidales;f__Prevotellaceae;g__Prevotella;s__copri
denovo20800	10.9637	0.000929152	1.33333	0	k__Bacteria;p__Bacteroidetes;c__Bacteroidia;o__Bacteroidales;f__Prevotellaceae;g__Prevotella;s__copri
195207	13.1644	0.000285321	1.33333	0	k__Bacteria;p__Firmicutes;c__Clostridia;o__Clostridiales;f__Lachnospiraceae
332284	15.4476	8.48265e-05	1.33333	0	k__Bacteria;p__Firmicutes;c__Clostridia;o__Clostridiales;f__Lachnospiraceae
357111	8.89289	0.00286283	1.33333	0	k__Bacteria;p__Firmicutes;c__Clostridia;o__Clostridiales;f__Lachnospiraceae
360147	6.92574	0.00849639	1.33333	0	k__Bacteria;p__Firmicutes;c__Clostridia;o__Clostridiales;f__Lachnospiraceae
367150	10.9609	0.000930565	1.33333	0	k__Bacteria;p__Firmicutes;c__Clostridia;o__Clostridiales;f__Lachnospiraceae
421538	13.1913	0.000281255	1.33333	0	k__Bacteria;p__Firmicutes;c__Clostridia;o__Clostridiales;f__Lachnospiraceae
denovo16548	10.958	0.000931979	1.33333	0	k__Bacteria;p__Firmicutes;c__Clostridia;o__Clostridiales;f__Ruminococcaceae
denovo24033	10.9609	0.000930565	1.33333	0	k__Bacteria;p__Firmicutes;c__Clostridia;o__Clostridiales;f__Ruminococcaceae
192515	8.88756	0.00287121	1.33333	0	k__Bacteria;p__Firmicutes;c__Clostridia;o__Clostridiales;f__Ruminococcaceae;g__Ruminococcus;s__bromii
523132	6.92574	0.00849639	1.33333	0	k__Bacteria;p__Firmicutes;c__Erysipelotrichi;o__Erysipelotrichales;f__Erysipelotrichaceae;g__[Eubacterium];s__biforme
denovo10781	6.92574	0.00849639	1.33333	0	k__Bacteria;p__Firmicutes;c__Erysipelotrichi;o__Erysipelotrichales;f__Erysipelotrichaceae;g__[Eubacterium];s__biforme
denovo14546	6.92574	0.00849639	1.26667	0	k__Bacteria;p__Bacteroidetes;c__Bacteroidia;o__Bacteroidales
denovo14723	6.92574	0.00849639	1.26667	0	k__Bacteria;p__Bacteroidetes;c__Bacteroidia;o__Bacteroidales
denovo16179	10.958	0.000931979	1.26667	0	k__Bacteria;p__Bacteroidetes;c__Bacteroidia;o__Bacteroidales
denovo27814	8.89022	0.00286702	1.26667	0	k__Bacteria;p__Bacteroidetes;c__Bacteroidia;o__Bacteroidales
denovo5835	8.89823	0.00285447	1.26667	0	k__Bacteria;p__Bacteroidetes;c__Bacteroidia;o__Bacteroidales
denovo16816	6.92321	0.0085084	1.26667	0	k__Bacteria;p__Bacteroidetes;c__Bacteroidia;o__Bacteroidales;f__Prevotellaceae;g__Prevotella
denovo20138	10.9609	0.000930565	1.26667	0	k__Bacteria;p__Bacteroidetes;c__Bacteroidia;o__Bacteroidales;f__Prevotellaceae;g__Prevotella
denovo23234	10.958	0.000931979	1.26667	0	k__Bacteria;p__Bacteroidetes;c__Bacteroidia;o__Bacteroidales;f__Prevotellaceae;g__Prevotella
denovo27286	13.1465	0.000288056	1.26667	0	k__Bacteria;p__Bacteroidetes;c__Bacteroidia;o__Bacteroidales;f__Prevotellaceae;g__Prevotella
denovo27447	13.1465	0.000288056	1.26667	0	k__Bacteria;p__Bacteroidetes;c__Bacteroidia;o__Bacteroidales;f__Prevotellaceae;g__Prevotella
denovo4550	13.1406	0.000288972	1.26667	0	k__Bacteria;p__Bacteroidetes;c__Bacteroidia;o__Bacteroidales;f__Prevotellaceae;g__Prevotella
denovo14010	13.1733	0.000283961	1.26667	0	k__Bacteria;p__Bacteroidetes;c__Bacteroidia;o__Bacteroidales;f__Prevotellaceae;g__Prevotella;s__copri
denovo19149	10.9609	0.000930565	1.26667	0	k__Bacteria;p__Bacteroidetes;c__Bacteroidia;o__Bacteroidales;f__Prevotellaceae;g__Prevotella;s__copri
denovo6156	8.89022	0.00286702	1.26667	0	k__Bacteria;p__Bacteroidetes;c__Bacteroidia;o__Bacteroidales;f__Prevotellaceae;g__Prevotella;s__copri
denovo24718	10.958	0.000931979	1.26667	0	k__Bacteria;p__Firmicutes
denovo13985	13.1376	0.000289431	1.26667	0	k__Bacteria;p__Firmicutes;c__Clostridia;o__Clostridiales
denovo23961	13.1406	0.000288972	1.26667	0	k__Bacteria;p__Firmicutes;c__Clostridia;o__Clostridiales
denovo9188	8.89022	0.00286702	1.26667	0	k__Bacteria;p__Firmicutes;c__Clostridia;o__Clostridiales
178439	13.1465	0.000288056	1.26667	0	k__Bacteria;p__Firmicutes;c__Clostridia;o__Clostridiales;f__Lachnospiraceae
337735	13.1376	0.000289431	1.26667	0	k__Bacteria;p__Firmicutes;c__Clostridia;o__Clostridiales;f__Lachnospiraceae
355424	13.1465	0.000288056	1.26667	0	k__Bacteria;p__Firmicutes;c__Clostridia;o__Clostridiales;f__Lachnospiraceae
366237	6.92574	0.00849639	1.26667	0	k__Bacteria;p__Firmicutes;c__Clostridia;o__Clostridiales;f__Lachnospiraceae
589848	15.4381	8.52508e-05	1.26667	0	k__Bacteria;p__Firmicutes;c__Clostridia;o__Clostridiales;f__Lachnospiraceae
denovo15885	10.9693	0.000926331	1.26667	0	k__Bacteria;p__Firmicutes;c__Clostridia;o__Clostridiales;f__Lachnospiraceae
denovo4386	8.89823	0.00285447	1.26667	0	k__Bacteria;p__Firmicutes;c__Clostridia;o__Clostridiales;f__Lachnospiraceae
272587	8.89022	0.00286702	1.26667	0	k__Bacteria;p__Firmicutes;c__Clostridia;o__Clostridiales;f__Veillonellaceae;g__Dialister;s__
denovo13834	6.92321	0.0085084	1.2	0	k__Bacteria;p__Bacteroidetes;c__Bacteroidia;o__Bacteroidales
denovo26874	8.89022	0.00286702	1.2	0	k__Bacteria;p__Bacteroidetes;c__Bacteroidia;o__Bacteroidales
denovo26911	10.9665	0.000927741	1.2	0	k__Bacteria;p__Bacteroidetes;c__Bacteroidia;o__Bacteroidales
denovo3797	13.1644	0.000285321	1.2	0	k__Bacteria;p__Bacteroidetes;c__Bacteroidia;o__Bacteroidales
denovo22991	6.92321	0.0085084	1.2	0	k__Bacteria;p__Bacteroidetes;c__Bacteroidia;o__Bacteroidales;f__[Paraprevotellaceae];g__[Prevotella];s__
denovo10436	10.9609	0.000930565	1.2	0	k__Bacteria;p__Bacteroidetes;c__Bacteroidia;o__Bacteroidales;f__Prevotellaceae
denovo2372	6.92574	0.00849639	1.2	0	k__Bacteria;p__Bacteroidetes;c__Bacteroidia;o__Bacteroidales;f__Prevotellaceae
313121	15.4664	8.39828e-05	1.2	0	k__Bacteria;p__Bacteroidetes;c__Bacteroidia;o__Bacteroidales;f__Prevotellaceae;g__Prevotella
denovo18773	10.9609	0.000930565	1.2	0	k__Bacteria;p__Bacteroidetes;c__Bacteroidia;o__Bacteroidales;f__Prevotellaceae;g__Prevotella
denovo4	15.457	8.44039e-05	1.2	0	k__Bacteria;p__Bacteroidetes;c__Bacteroidia;o__Bacteroidales;f__Prevotellaceae;g__Prevotella
denovo4869	13.1465	0.000288056	1.2	0	k__Bacteria;p__Bacteroidetes;c__Bacteroidia;o__Bacteroidales;f__Prevotellaceae;g__Prevotella
denovo1995	6.92321	0.0085084	1.2	0	k__Bacteria;p__Bacteroidetes;c__Bacteroidia;o__Bacteroidales;f__Prevotellaceae;g__Prevotella;s__
denovo23920	10.958	0.000931979	1.2	0	k__Bacteria;p__Bacteroidetes;c__Bacteroidia;o__Bacteroidales;f__Prevotellaceae;g__Prevotella;s__copri
denovo27843	13.1465	0.000288056	1.2	0	k__Bacteria;p__Firmicutes
272518	8.89823	0.00285447	1.2	0	k__Bacteria;p__Firmicutes;c__Clostridia;o__Clostridiales;f__Lachnospiraceae
345846	17.88	2.35278e-05	1.2	0	k__Bacteria;p__Firmicutes;c__Clostridia;o__Clostridiales;f__Lachnospiraceae
denovo16390	13.1644	0.000285321	1.2	0	k__Bacteria;p__Firmicutes;c__Clostridia;o__Clostridiales;f__Lachnospiraceae
denovo6957	8.89823	0.00285447	1.2	0	k__Bacteria;p__Firmicutes;c__Clostridia;o__Clostridiales;f__Lachnospiraceae
194584	13.1465	0.000288056	1.2	0	k__Bacteria;p__Firmicutes;c__Clostridia;o__Clostridiales;f__Ruminococcaceae;g__Faecalibacterium;s__prausnitzii
denovo3410	8.89022	0.00286702	1.13333	0	k__Bacteria;p__Bacteroidetes;c__Bacteroidia;o__Bacteroidales
denovo7033	6.92321	0.0085084	1.13333	0	k__Bacteria;p__Bacteroidetes;c__Bacteroidia;o__Bacteroidales
denovo10310	6.92321	0.0085084	1.13333	0	k__Bacteria;p__Bacteroidetes;c__Bacteroidia;o__Bacteroidales;f__Prevotellaceae
denovo11450	15.457	8.44039e-05	1.13333	0	k__Bacteria;p__Bacteroidetes;c__Bacteroidia;o__Bacteroidales;f__Prevotellaceae
denovo23276	8.89022	0.00286702	1.13333	0	k__Bacteria;p__Bacteroidetes;c__Bacteroidia;o__Bacteroidales;f__Prevotellaceae
denovo1085	8.89022	0.00286702	1.13333	0	k__Bacteria;p__Bacteroidetes;c__Bacteroidia;o__Bacteroidales;f__Prevotellaceae;g__Prevotella
denovo23899	10.9609	0.000930565	1.13333	0	k__Bacteria;p__Bacteroidetes;c__Bacteroidia;o__Bacteroidales;f__Prevotellaceae;g__Prevotella
denovo3911	15.457	8.44039e-05	1.13333	0	k__Bacteria;p__Bacteroidetes;c__Bacteroidia;o__Bacteroidales;f__Prevotellaceae;g__Prevotella
denovo8052	8.88756	0.00287121	1.13333	0	k__Bacteria;p__Bacteroidetes;c__Bacteroidia;o__Bacteroidales;f__Prevotellaceae;g__Prevotella
denovo17967	8.89022	0.00286702	1.13333	0	k__Bacteria;p__Bacteroidetes;c__Bacteroidia;o__Bacteroidales;f__Prevotellaceae;g__Prevotella;s__copri
denovo20491	8.9009	0.0028503	1.13333	0	k__Bacteria;p__Bacteroidetes;c__Bacteroidia;o__Bacteroidales;f__Prevotellaceae;g__Prevotella;s__copri
denovo9557	10.9665	0.000927741	1.13333	0	k__Bacteria;p__Bacteroidetes;c__Bacteroidia;o__Bacteroidales;f__Prevotellaceae;g__Prevotella;s__copri
denovo15538	6.92574	0.00849639	1.13333	0	k__Bacteria;p__Firmicutes;c__Bacilli;o__Lactobacillales;f__Lactobacillaceae;g__Lactobacillus;s__ruminis
denovo19380	6.92574	0.00849639	1.13333	0	k__Bacteria;p__Firmicutes;c__Bacilli;o__Lactobacillales;f__Lactobacillaceae;g__Lactobacillus;s__ruminis
denovo5688	6.92574	0.00849639	1.13333	0	k__Bacteria;p__Firmicutes;c__Bacilli;o__Lactobacillales;f__Lactobacillaceae;g__Lactobacillus;s__ruminis
denovo18137	15.4664	8.39828e-05	1.13333	0	k__Bacteria;p__Firmicutes;c__Clostridia;o__Clostridiales
194110	15.4507	8.46855e-05	1.13333	0	k__Bacteria;p__Firmicutes;c__Clostridia;o__Clostridiales;f__Lachnospiraceae
345860	8.88756	0.00287121	1.13333	0	k__Bacteria;p__Firmicutes;c__Clostridia;o__Clostridiales;f__Lachnospiraceae
352840	6.92321	0.0085084	1.13333	0	k__Bacteria;p__Firmicutes;c__Clostridia;o__Clostridiales;f__Lachnospiraceae
360329	15.457	8.44039e-05	1.13333	0	k__Bacteria;p__Firmicutes;c__Clostridia;o__Clostridiales;f__Lachnospiraceae
denovo26418	13.1465	0.000288056	1.06667	0	k__Bacteria;p__Bacteroidetes
denovo22835	10.9609	0.000930565	1.06667	0	k__Bacteria;p__Bacteroidetes;c__Bacteroidia;o__Bacteroidales;f__[Paraprevotellaceae];g__[Prevotella];s__
denovo18070	6.92574	0.00849639	1.06667	0	k__Bacteria;p__Bacteroidetes;c__Bacteroidia;o__Bacteroidales;f__Prevotellaceae;g__Prevotella
denovo19751	6.92321	0.0085084	1.06667	0	k__Bacteria;p__Bacteroidetes;c__Bacteroidia;o__Bacteroidales;f__Prevotellaceae;g__Prevotella
denovo23113	8.89022	0.00286702	1.06667	0	k__Bacteria;p__Bacteroidetes;c__Bacteroidia;o__Bacteroidales;f__Prevotellaceae;g__Prevotella
denovo3385	13.1465	0.000288056	1.06667	0	k__Bacteria;p__Bacteroidetes;c__Bacteroidia;o__Bacteroidales;f__Prevotellaceae;g__Prevotella
denovo3908	8.89823	0.00285447	1.06667	0	k__Bacteria;p__Bacteroidetes;c__Bacteroidia;o__Bacteroidales;f__Prevotellaceae;g__Prevotella
denovo5439	8.89289	0.00286283	1.06667	0	k__Bacteria;p__Bacteroidetes;c__Bacteroidia;o__Bacteroidales;f__Prevotellaceae;g__Prevotella
denovo12531	10.9863	0.000917901	1.06667	0	k__Bacteria;p__Bacteroidetes;c__Bacteroidia;o__Bacteroidales;f__Prevotellaceae;g__Prevotella;s__copri
denovo26155	13.1465	0.000288056	1.06667	0	k__Bacteria;p__Bacteroidetes;c__Bacteroidia;o__Bacteroidales;f__Prevotellaceae;g__Prevotella;s__copri
denovo14299	8.89022	0.00286702	1.06667	0	k__Bacteria;p__Firmicutes
denovo19420	6.92574	0.00849639	1.06667	0	k__Bacteria;p__Firmicutes;c__Bacilli;o__Lactobacillales;f__Streptococcaceae;g__Streptococcus;s__
275960	13.1465	0.000288056	1.06667	0	k__Bacteria;p__Firmicutes;c__Clostridia;o__Clostridiales;f__Lachnospiraceae
574038	10.9834	0.000919302	1.06667	0	k__Bacteria;p__Firmicutes;c__Clostridia;o__Clostridiales;f__Lachnospiraceae
denovo320	13.1465	0.000288056	1.06667	0	k__Bacteria;p__Firmicutes;c__Clostridia;o__Clostridiales;f__Lachnospiraceae
denovo12245	8.89289	0.00286283	1.06667	0	k__Bacteria;p__Firmicutes;c__Clostridia;o__Clostridiales;f__Veillonellaceae;g__Dialister;s__
denovo19604	8.89823	0.00285447	1.06667	0	k__Bacteria;p__Firmicutes;c__Clostridia;o__Clostridiales;f__Veillonellaceae;g__Dialister;s__
denovo23225	6.92574	0.00849639	1.06667	0	k__Bacteria;p__Firmicutes;c__Clostridia;o__Clostridiales;f__Veillonellaceae;g__Megamonas;s__
denovo28205	8.89022	0.00286702	1.06667	0	k__Bacteria;p__Proteobacteria;c__Betaproteobacteria;o__Burkholderiales
denovo4277	6.92574	0.00849639	1.06667	0	k__Bacteria;p__Spirochaetes
denovo10549	13.1614	0.000285776	1	0	k__Bacteria;p__Bacteroidetes;c__Bacteroidia;o__Bacteroidales
denovo21660	8.89823	0.00285447	1	0	k__Bacteria;p__Bacteroidetes;c__Bacteroidia;o__Bacteroidales
denovo27203	10.9693	0.000926331	1	0	k__Bacteria;p__Bacteroidetes;c__Bacteroidia;o__Bacteroidales
denovo28381	10.9693	0.000926331	1	0	k__Bacteria;p__Bacteroidetes;c__Bacteroidia;o__Bacteroidales
denovo6511	8.89022	0.00286702	1	0	k__Bacteria;p__Bacteroidetes;c__Bacteroidia;o__Bacteroidales
denovo2244	6.92574	0.00849639	1	0	k__Bacteria;p__Bacteroidetes;c__Bacteroidia;o__Bacteroidales;f__Prevotellaceae
denovo22242	6.92321	0.0085084	1	0	k__Bacteria;p__Bacteroidetes;c__Bacteroidia;o__Bacteroidales;f__Prevotellaceae;g__Prevotella
denovo22410	6.92574	0.00849639	1	0	k__Bacteria;p__Bacteroidetes;c__Bacteroidia;o__Bacteroidales;f__Prevotellaceae;g__Prevotella
denovo23392	6.92574	0.00849639	1	0	k__Bacteria;p__Bacteroidetes;c__Bacteroidia;o__Bacteroidales;f__Prevotellaceae;g__Prevotella
denovo24466	6.92574	0.00849639	1	0	k__Bacteria;p__Bacteroidetes;c__Bacteroidia;o__Bacteroidales;f__Prevotellaceae;g__Prevotella
denovo26061	13.1644	0.000285321	1	0	k__Bacteria;p__Bacteroidetes;c__Bacteroidia;o__Bacteroidales;f__Prevotellaceae;g__Prevotella
denovo7615	6.92574	0.00849639	1	0	k__Bacteria;p__Bacteroidetes;c__Bacteroidia;o__Bacteroidales;f__Prevotellaceae;g__Prevotella
denovo9068	10.9665	0.000927741	1	0	k__Bacteria;p__Bacteroidetes;c__Bacteroidia;o__Bacteroidales;f__Prevotellaceae;g__Prevotella
denovo20391	6.92574	0.00849639	1	0	k__Bacteria;p__Bacteroidetes;c__Bacteroidia;o__Bacteroidales;f__Prevotellaceae;g__Prevotella;s__copri
denovo2125	10.9834	0.000919302	1	0	k__Bacteria;p__Bacteroidetes;c__Bacteroidia;o__Bacteroidales;f__Prevotellaceae;g__Prevotella;s__copri
denovo9950	8.89823	0.00285447	1	0	k__Bacteria;p__Firmicutes
denovo15134	6.93333	0.00846039	1	0	k__Bacteria;p__Firmicutes;c__Bacilli;o__Lactobacillales;f__Streptococcaceae;g__Streptococcus
180307	8.89823	0.00285447	1	0	k__Bacteria;p__Firmicutes;c__Clostridia;o__Clostridiales;f__Lachnospiraceae
181537	10.9665	0.000927741	1	0	k__Bacteria;p__Firmicutes;c__Clostridia;o__Clostridiales;f__Lachnospiraceae
352604	6.92321	0.0085084	1	0	k__Bacteria;p__Firmicutes;c__Clostridia;o__Clostridiales;f__Lachnospiraceae
denovo12045	8.89289	0.00286283	1	0	k__Bacteria;p__Firmicutes;c__Clostridia;o__Clostridiales;f__Lachnospiraceae
denovo20122	10.9693	0.000926331	1	0	k__Bacteria;p__Firmicutes;c__Clostridia;o__Clostridiales;f__Lachnospiraceae
denovo21414	6.92321	0.0085084	1	0	k__Bacteria;p__Firmicutes;c__Clostridia;o__Clostridiales;f__Lachnospiraceae
denovo6065	13.1465	0.000288056	1	0	k__Bacteria;p__Firmicutes;c__Clostridia;o__Clostridiales;f__Lachnospiraceae
denovo8157	6.92574	0.00849639	1	0	k__Bacteria;p__Firmicutes;c__Clostridia;o__Clostridiales;f__Lachnospiraceae
denovo492	8.89823	0.00285447	1	0	k__Bacteria;p__Firmicutes;c__Clostridia;o__Clostridiales;f__Lachnospiraceae;g__Blautia
denovo18957	10.9665	0.000927741	1	0	k__Bacteria;p__Firmicutes;c__Clostridia;o__Clostridiales;f__Ruminococcaceae
denovo790	10.9693	0.000926331	1	0	k__Bacteria;p__Firmicutes;c__Clostridia;o__Clostridiales;f__Ruminococcaceae
denovo10621	6.92574	0.00849639	0.933333	0	k__Bacteria;p__Bacteroidetes;c__Bacteroidia;o__Bacteroidales
denovo11946	6.92574	0.00849639	0.933333	0	k__Bacteria;p__Bacteroidetes;c__Bacteroidia;o__Bacteroidales
denovo24281	6.92574	0.00849639	0.933333	0	k__Bacteria;p__Bacteroidetes;c__Bacteroidia;o__Bacteroidales
denovo26147	6.93333	0.00846039	0.933333	0	k__Bacteria;p__Bacteroidetes;c__Bacteroidia;o__Bacteroidales
denovo3821	6.92574	0.00849639	0.933333	0	k__Bacteria;p__Bacteroidetes;c__Bacteroidia;o__Bacteroidales
denovo6813	6.93333	0.00846039	0.933333	0	k__Bacteria;p__Bacteroidetes;c__Bacteroidia;o__Bacteroidales
516366	6.92574	0.00849639	0.933333	0	k__Bacteria;p__Bacteroidetes;c__Bacteroidia;o__Bacteroidales;f__;g__;s__
denovo25254	6.92321	0.0085084	0.933333	0	k__Bacteria;p__Bacteroidetes;c__Bacteroidia;o__Bacteroidales;f__[Paraprevotellaceae];g__[Prevotella];s__
denovo15953	6.92321	0.0085084	0.933333	0	k__Bacteria;p__Bacteroidetes;c__Bacteroidia;o__Bacteroidales;f__Prevotellaceae
denovo14272	6.92574	0.00849639	0.933333	0	k__Bacteria;p__Bacteroidetes;c__Bacteroidia;o__Bacteroidales;f__Prevotellaceae;g__Prevotella
denovo16035	10.9693	0.000926331	0.933333	0	k__Bacteria;p__Bacteroidetes;c__Bacteroidia;o__Bacteroidales;f__Prevotellaceae;g__Prevotella
denovo9634	8.89022	0.00286702	0.933333	0	k__Bacteria;p__Bacteroidetes;c__Bacteroidia;o__Bacteroidales;f__Prevotellaceae;g__Prevotella
denovo20558	8.89289	0.00286283	0.933333	0	k__Bacteria;p__Bacteroidetes;c__Bacteroidia;o__Bacteroidales;f__Prevotellaceae;g__Prevotella;s__copri
denovo27237	8.89823	0.00285447	0.933333	0	k__Bacteria;p__Bacteroidetes;c__Bacteroidia;o__Bacteroidales;f__Prevotellaceae;g__Prevotella;s__copri
denovo3471	10.9665	0.000927741	0.933333	0	k__Bacteria;p__Bacteroidetes;c__Bacteroidia;o__Bacteroidales;f__Prevotellaceae;g__Prevotella;s__copri
denovo6449	10.9665	0.000927741	0.933333	0	k__Bacteria;p__Bacteroidetes;c__Bacteroidia;o__Bacteroidales;f__Prevotellaceae;g__Prevotella;s__copri
denovo9750	10.9609	0.000930565	0.933333	0	k__Bacteria;p__Bacteroidetes;c__Bacteroidia;o__Bacteroidales;f__Prevotellaceae;g__Prevotella;s__copri
denovo27449	8.89022	0.00286702	0.933333	0	k__Bacteria;p__Firmicutes
276044	8.89022	0.00286702	0.933333	0	k__Bacteria;p__Firmicutes;c__Clostridia;o__Clostridiales;f__Clostridiaceae
197725	6.92574	0.00849639	0.933333	0	k__Bacteria;p__Firmicutes;c__Clostridia;o__Clostridiales;f__Lachnospiraceae
276260	8.89823	0.00285447	0.933333	0	k__Bacteria;p__Firmicutes;c__Clostridia;o__Clostridiales;f__Lachnospiraceae
292294	10.9693	0.000926331	0.933333	0	k__Bacteria;p__Firmicutes;c__Clostridia;o__Clostridiales;f__Lachnospiraceae
339512	13.1465	0.000288056	0.933333	0	k__Bacteria;p__Firmicutes;c__Clostridia;o__Clostridiales;f__Lachnospiraceae
3028273	6.92574	0.00849639	0.933333	0	k__Bacteria;p__Firmicutes;c__Clostridia;o__Clostridiales;f__Lachnospiraceae
denovo12522	8.89022	0.00286702	0.933333	0	k__Bacteria;p__Firmicutes;c__Clostridia;o__Clostridiales;f__Lachnospiraceae
denovo24868	8.89022	0.00286702	0.933333	0	k__Bacteria;p__Firmicutes;c__Clostridia;o__Clostridiales;f__Lachnospiraceae
denovo7422	6.92574	0.00849639	0.933333	0	k__Bacteria;p__Firmicutes;c__Clostridia;o__Clostridiales;f__Lachnospiraceae
176167	6.92321	0.0085084	0.933333	0	k__Bacteria;p__Firmicutes;c__Clostridia;o__Clostridiales;f__Ruminococcaceae;g__Ruminococcus;s__callidus
denovo18308	6.92321	0.0085084	0.933333	0	k__Bacteria;p__Firmicutes;c__Clostridia;o__Clostridiales;f__Veillonellaceae;g__Dialister;s__
denovo11282	8.89022	0.00286702	0.933333	0	k__Bacteria;p__Firmicutes;c__Clostridia;o__Clostridiales;f__Veillonellaceae;g__Megamonas;s__
denovo8573	6.92574	0.00849639	0.933333	0	k__Bacteria;p__Firmicutes;c__Erysipelotrichi;o__Erysipelotrichales;f__Erysipelotrichaceae;g__[Eubacterium];s__biforme
denovo14424	6.92321	0.0085084	0.933333	0	k__Bacteria;p__Proteobacteria;c__Betaproteobacteria;o__Burkholderiales;f__Alcaligenaceae;g__Sutterella;s__
denovo20367	6.92574	0.00849639	0.866667	0	k__Bacteria;p__Bacteroidetes;c__Bacteroidia;o__Bacteroidales
denovo24124	8.89022	0.00286702	0.866667	0	k__Bacteria;p__Bacteroidetes;c__Bacteroidia;o__Bacteroidales
denovo24494	6.92574	0.00849639	0.866667	0	k__Bacteria;p__Bacteroidetes;c__Bacteroidia;o__Bacteroidales
denovo19023	6.92321	0.0085084	0.866667	0	k__Bacteria;p__Bacteroidetes;c__Bacteroidia;o__Bacteroidales;f__Prevotellaceae
denovo12294	6.92321	0.0085084	0.866667	0	k__Bacteria;p__Bacteroidetes;c__Bacteroidia;o__Bacteroidales;f__Prevotellaceae;g__Prevotella
denovo14766	10.9693	0.000926331	0.866667	0	k__Bacteria;p__Bacteroidetes;c__Bacteroidia;o__Bacteroidales;f__Prevotellaceae;g__Prevotella
denovo17409	10.9693	0.000926331	0.866667	0	k__Bacteria;p__Bacteroidetes;c__Bacteroidia;o__Bacteroidales;f__Prevotellaceae;g__Prevotella
denovo4454	6.92574	0.00849639	0.866667	0	k__Bacteria;p__Bacteroidetes;c__Bacteroidia;o__Bacteroidales;f__Prevotellaceae;g__Prevotella
denovo4630	8.89022	0.00286702	0.866667	0	k__Bacteria;p__Bacteroidetes;c__Bacteroidia;o__Bacteroidales;f__Prevotellaceae;g__Prevotella
denovo5031	8.89022	0.00286702	0.866667	0	k__Bacteria;p__Bacteroidetes;c__Bacteroidia;o__Bacteroidales;f__Prevotellaceae;g__Prevotella
denovo10444	13.1913	0.000281255	0.866667	0	k__Bacteria;p__Bacteroidetes;c__Bacteroidia;o__Bacteroidales;f__Prevotellaceae;g__Prevotella;s__copri
denovo1175	8.89823	0.00285447	0.866667	0	k__Bacteria;p__Bacteroidetes;c__Bacteroidia;o__Bacteroidales;f__Prevotellaceae;g__Prevotella;s__copri
denovo15320	8.9009	0.0028503	0.866667	0	k__Bacteria;p__Bacteroidetes;c__Bacteroidia;o__Bacteroidales;f__Prevotellaceae;g__Prevotella;s__copri
denovo17974	10.9693	0.000926331	0.866667	0	k__Bacteria;p__Bacteroidetes;c__Bacteroidia;o__Bacteroidales;f__Prevotellaceae;g__Prevotella;s__copri
denovo25841	10.9693	0.000926331	0.866667	0	k__Bacteria;p__Bacteroidetes;c__Bacteroidia;o__Bacteroidales;f__Prevotellaceae;g__Prevotella;s__copri
denovo26006	8.89289	0.00286283	0.866667	0	k__Bacteria;p__Bacteroidetes;c__Bacteroidia;o__Bacteroidales;f__Prevotellaceae;g__Prevotella;s__copri
288362	6.92574	0.00849639	0.866667	0	k__Bacteria;p__Firmicutes;c__Clostridia;o__Clostridiales
287951	10.9693	0.000926331	0.866667	0	k__Bacteria;p__Firmicutes;c__Clostridia;o__Clostridiales;f__Lachnospiraceae
315309	8.89289	0.00286283	0.866667	0	k__Bacteria;p__Firmicutes;c__Clostridia;o__Clostridiales;f__Lachnospiraceae
518748	10.9693	0.000926331	0.866667	0	k__Bacteria;p__Firmicutes;c__Clostridia;o__Clostridiales;f__Lachnospiraceae
529905	13.1644	0.000285321	0.866667	0	k__Bacteria;p__Firmicutes;c__Clostridia;o__Clostridiales;f__Lachnospiraceae
2998007	6.93333	0.00846039	0.866667	0	k__Bacteria;p__Firmicutes;c__Clostridia;o__Clostridiales;f__Lachnospiraceae
denovo12508	8.89289	0.00286283	0.866667	0	k__Bacteria;p__Firmicutes;c__Clostridia;o__Clostridiales;f__Lachnospiraceae
denovo18309	8.89823	0.00285447	0.866667	0	k__Bacteria;p__Firmicutes;c__Clostridia;o__Clostridiales;f__Lachnospiraceae
denovo2039	8.89022	0.00286702	0.866667	0	k__Bacteria;p__Firmicutes;c__Clostridia;o__Clostridiales;f__Lachnospiraceae
denovo23132	6.92574	0.00849639	0.866667	0	k__Bacteria;p__Firmicutes;c__Clostridia;o__Clostridiales;f__Lachnospiraceae
denovo25006	10.9693	0.000926331	0.866667	0	k__Bacteria;p__Firmicutes;c__Clostridia;o__Clostridiales;f__Lachnospiraceae
denovo418	13.1913	0.000281255	0.866667	0	k__Bacteria;p__Firmicutes;c__Clostridia;o__Clostridiales;f__Lachnospiraceae
528606	6.92574	0.00849639	0.866667	0	k__Bacteria;p__Firmicutes;c__Clostridia;o__Clostridiales;f__Lachnospiraceae;g__Blautia
357724	6.92574	0.00849639	0.866667	0	k__Bacteria;p__Firmicutes;c__Clostridia;o__Clostridiales;f__Ruminococcaceae;g__Ruminococcus;s__bromii
denovo4254	8.89823	0.00285447	0.8	0	k__Bacteria;p__Actinobacteria;c__Coriobacteriia;o__Coriobacteriales;f__Coriobacteriaceae;g__Slackia;s__
denovo16150	6.92574	0.00849639	0.8	0	k__Bacteria;p__Bacteroidetes
denovo13206	8.89823	0.00285447	0.8	0	k__Bacteria;p__Bacteroidetes;c__Bacteroidia;o__Bacteroidales
denovo1647	6.92574	0.00849639	0.8	0	k__Bacteria;p__Bacteroidetes;c__Bacteroidia;o__Bacteroidales
denovo18884	8.89022	0.00286702	0.8	0	k__Bacteria;p__Bacteroidetes;c__Bacteroidia;o__Bacteroidales
denovo20020	8.89823	0.00285447	0.8	0	k__Bacteria;p__Bacteroidetes;c__Bacteroidia;o__Bacteroidales
denovo25012	8.89823	0.00285447	0.8	0	k__Bacteria;p__Bacteroidetes;c__Bacteroidia;o__Bacteroidales
denovo25351	6.92827	0.00848438	0.8	0	k__Bacteria;p__Bacteroidetes;c__Bacteroidia;o__Bacteroidales
denovo7836	8.89823	0.00285447	0.8	0	k__Bacteria;p__Bacteroidetes;c__Bacteroidia;o__Bacteroidales
192222	8.89289	0.00286283	0.8	0	k__Bacteria;p__Bacteroidetes;c__Bacteroidia;o__Bacteroidales;f__Prevotellaceae;g__Prevotella
336372	13.1554	0.000286687	0.8	0	k__Bacteria;p__Bacteroidetes;c__Bacteroidia;o__Bacteroidales;f__Prevotellaceae;g__Prevotella
denovo11420	6.93333	0.00846039	0.8	0	k__Bacteria;p__Bacteroidetes;c__Bacteroidia;o__Bacteroidales;f__Prevotellaceae;g__Prevotella
denovo13154	8.89289	0.00286283	0.8	0	k__Bacteria;p__Bacteroidetes;c__Bacteroidia;o__Bacteroidales;f__Prevotellaceae;g__Prevotella
denovo15453	6.93333	0.00846039	0.8	0	k__Bacteria;p__Bacteroidetes;c__Bacteroidia;o__Bacteroidales;f__Prevotellaceae;g__Prevotella
denovo16022	8.91429	0.00282948	0.8	0	k__Bacteria;p__Bacteroidetes;c__Bacteroidia;o__Bacteroidales;f__Prevotellaceae;g__Prevotella
denovo25810	8.89289	0.00286283	0.8	0	k__Bacteria;p__Bacteroidetes;c__Bacteroidia;o__Bacteroidales;f__Prevotellaceae;g__Prevotella
840914	6.92574	0.00849639	0.8	0	k__Bacteria;p__Bacteroidetes;c__Bacteroidia;o__Bacteroidales;f__Prevotellaceae;g__Prevotella;s__copri
denovo1904	10.9863	0.000917901	0.8	0	k__Bacteria;p__Bacteroidetes;c__Bacteroidia;o__Bacteroidales;f__Prevotellaceae;g__Prevotella;s__copri
denovo13352	6.92574	0.00849639	0.8	0	k__Bacteria;p__Firmicutes;c__Bacilli;o__Lactobacillales;f__Streptococcaceae;g__Streptococcus
denovo12738	10.9778	0.000922109	0.8	0	k__Bacteria;p__Firmicutes;c__Clostridia;o__Clostridiales
denovo6050	13.1913	0.000281255	0.8	0	k__Bacteria;p__Firmicutes;c__Clostridia;o__Clostridiales
289622	8.89823	0.00285447	0.8	0	k__Bacteria;p__Firmicutes;c__Clostridia;o__Clostridiales;f__Clostridiaceae
denovo11769	10.9693	0.000926331	0.8	0	k__Bacteria;p__Firmicutes;c__Clostridia;o__Clostridiales;f__Lachnospiraceae
denovo27796	10.9834	0.000919302	0.8	0	k__Bacteria;p__Firmicutes;c__Clostridia;o__Clostridiales;f__Lachnospiraceae
denovo3215	10.9665	0.000927741	0.8	0	k__Bacteria;p__Firmicutes;c__Clostridia;o__Clostridiales;f__Lachnospiraceae
denovo3517	8.89823	0.00285447	0.8	0	k__Bacteria;p__Firmicutes;c__Clostridia;o__Clostridiales;f__Ruminococcaceae
denovo6601	13.1644	0.000285321	0.8	0	k__Bacteria;p__Firmicutes;c__Clostridia;o__Clostridiales;f__Ruminococcaceae;g__Faecalibacterium;s__prausnitzii
denovo8549	10.9693	0.000926331	0.8	0	k__Bacteria;p__Firmicutes;c__Clostridia;o__Clostridiales;f__Ruminococcaceae;g__Faecalibacterium;s__prausnitzii
232975	8.91429	0.00282948	0.8	0	k__Bacteria;p__Firmicutes;c__Clostridia;o__Clostridiales;f__Ruminococcaceae;g__Oscillospira;s__
4431292	8.89289	0.00286283	0.8	0	k__Bacteria;p__Firmicutes;c__Clostridia;o__Clostridiales;f__Ruminococcaceae;g__Oscillospira;s__
denovo14073	6.92574	0.00849639	0.733333	0	k__Bacteria;p__Bacteroidetes;c__Bacteroidia;o__Bacteroidales
denovo19925	8.89289	0.00286283	0.733333	0	k__Bacteria;p__Bacteroidetes;c__Bacteroidia;o__Bacteroidales
denovo28220	8.89823	0.00285447	0.733333	0	k__Bacteria;p__Bacteroidetes;c__Bacteroidia;o__Bacteroidales
denovo393	10.9834	0.000919302	0.733333	0	k__Bacteria;p__Bacteroidetes;c__Bacteroidia;o__Bacteroidales
denovo5347	6.92574	0.00849639	0.733333	0	k__Bacteria;p__Bacteroidetes;c__Bacteroidia;o__Bacteroidales
denovo7757	10.9834	0.000919302	0.733333	0	k__Bacteria;p__Bacteroidetes;c__Bacteroidia;o__Bacteroidales
denovo9009	8.89823	0.00285447	0.733333	0	k__Bacteria;p__Bacteroidetes;c__Bacteroidia;o__Bacteroidales
denovo13738	10.9834	0.000919302	0.733333	0	k__Bacteria;p__Bacteroidetes;c__Bacteroidia;o__Bacteroidales;f__Prevotellaceae
denovo26624	10.9693	0.000926331	0.733333	0	k__Bacteria;p__Bacteroidetes;c__Bacteroidia;o__Bacteroidales;f__Prevotellaceae
denovo10754	8.89823	0.00285447	0.733333	0	k__Bacteria;p__Bacteroidetes;c__Bacteroidia;o__Bacteroidales;f__Prevotellaceae;g__Prevotella
denovo15415	6.93333	0.00846039	0.733333	0	k__Bacteria;p__Bacteroidetes;c__Bacteroidia;o__Bacteroidales;f__Prevotellaceae;g__Prevotella
denovo15721	6.92574	0.00849639	0.733333	0	k__Bacteria;p__Bacteroidetes;c__Bacteroidia;o__Bacteroidales;f__Prevotellaceae;g__Prevotella
denovo16850	6.92574	0.00849639	0.733333	0	k__Bacteria;p__Bacteroidetes;c__Bacteroidia;o__Bacteroidales;f__Prevotellaceae;g__Prevotella
denovo20762	8.89823	0.00285447	0.733333	0	k__Bacteria;p__Bacteroidetes;c__Bacteroidia;o__Bacteroidales;f__Prevotellaceae;g__Prevotella
denovo23024	15.498	8.25909e-05	0.733333	0	k__Bacteria;p__Bacteroidetes;c__Bacteroidia;o__Bacteroidales;f__Prevotellaceae;g__Prevotella
denovo24779	8.89022	0.00286702	0.733333	0	k__Bacteria;p__Bacteroidetes;c__Bacteroidia;o__Bacteroidales;f__Prevotellaceae;g__Prevotella
denovo4624	6.93333	0.00846039	0.733333	0	k__Bacteria;p__Bacteroidetes;c__Bacteroidia;o__Bacteroidales;f__Prevotellaceae;g__Prevotella
denovo13255	6.92574	0.00849639	0.733333	0	k__Bacteria;p__Bacteroidetes;c__Bacteroidia;o__Bacteroidales;f__Prevotellaceae;g__Prevotella;s__copri
denovo18231	13.1733	0.000283961	0.733333	0	k__Bacteria;p__Bacteroidetes;c__Bacteroidia;o__Bacteroidales;f__Prevotellaceae;g__Prevotella;s__copri
denovo20802	8.89289	0.00286283	0.733333	0	k__Bacteria;p__Bacteroidetes;c__Bacteroidia;o__Bacteroidales;f__Prevotellaceae;g__Prevotella;s__copri
denovo27802	8.89289	0.00286283	0.733333	0	k__Bacteria;p__Bacteroidetes;c__Bacteroidia;o__Bacteroidales;f__Prevotellaceae;g__Prevotella;s__copri
denovo30	6.92574	0.00849639	0.733333	0	k__Bacteria;p__Bacteroidetes;c__Bacteroidia;o__Bacteroidales;f__Prevotellaceae;g__Prevotella;s__copri
denovo7258	13.1644	0.000285321	0.733333	0	k__Bacteria;p__Bacteroidetes;c__Bacteroidia;o__Bacteroidales;f__Prevotellaceae;g__Prevotella;s__copri
denovo8094	6.92574	0.00849639	0.733333	0	k__Bacteria;p__Firmicutes;c__Bacilli;o__Lactobacillales;f__Streptococcaceae;g__Streptococcus
189110	6.92321	0.0085084	0.733333	0	k__Bacteria;p__Firmicutes;c__Clostridia;o__Clostridiales
denovo8343	8.89022	0.00286702	0.733333	0	k__Bacteria;p__Firmicutes;c__Clostridia;o__Clostridiales
322367	6.92574	0.00849639	0.733333	0	k__Bacteria;p__Firmicutes;c__Clostridia;o__Clostridiales;f__Clostridiaceae
denovo19160	8.89289	0.00286283	0.733333	0	k__Bacteria;p__Firmicutes;c__Clostridia;o__Clostridiales;f__Clostridiaceae
185158	13.1644	0.000285321	0.733333	0	k__Bacteria;p__Firmicutes;c__Clostridia;o__Clostridiales;f__Lachnospiraceae
198119	10.9693	0.000926331	0.733333	0	k__Bacteria;p__Firmicutes;c__Clostridia;o__Clostridiales;f__Lachnospiraceae
denovo21678	10.9834	0.000919302	0.733333	0	k__Bacteria;p__Firmicutes;c__Clostridia;o__Clostridiales;f__Lachnospiraceae
denovo7209	8.89022	0.00286702	0.733333	0	k__Bacteria;p__Firmicutes;c__Clostridia;o__Clostridiales;f__Lachnospiraceae
367456	6.92574	0.00849639	0.733333	0	k__Bacteria;p__Firmicutes;c__Clostridia;o__Clostridiales;f__Lachnospiraceae;g__Blautia
186913	10.9693	0.000926331	0.733333	0	k__Bacteria;p__Firmicutes;c__Clostridia;o__Clostridiales;f__Ruminococcaceae
denovo7052	10.9834	0.000919302	0.733333	0	k__Bacteria;p__Firmicutes;c__Clostridia;o__Clostridiales;f__Ruminococcaceae
199047	8.89022	0.00286702	0.733333	0	k__Bacteria;p__Firmicutes;c__Clostridia;o__Clostridiales;f__Ruminococcaceae;g__Faecalibacterium;s__prausnitzii
174654	6.92574	0.00849639	0.733333	0	k__Bacteria;p__Firmicutes;c__Clostridia;o__Clostridiales;f__Ruminococcaceae;g__Ruminococcus;s__bromii
denovo17150	6.92574	0.00849639	0.733333	0	k__Bacteria;p__Firmicutes;c__Clostridia;o__Clostridiales;f__Veillonellaceae;g__Dialister;s__
denovo466	6.92321	0.0085084	0.733333	0	k__Bacteria;p__Spirochaetes;c__Spirochaetes;o__Spirochaetales;f__Spirochaetaceae
denovo11653	8.89823	0.00285447	0.666667	0	k__Bacteria;p__Bacteroidetes;c__Bacteroidia;o__Bacteroidales
denovo22156	13.1913	0.000281255	0.666667	0	k__Bacteria;p__Bacteroidetes;c__Bacteroidia;o__Bacteroidales
denovo24738	6.92574	0.00849639	0.666667	0	k__Bacteria;p__Bacteroidetes;c__Bacteroidia;o__Bacteroidales
denovo5839	8.89823	0.00285447	0.666667	0	k__Bacteria;p__Bacteroidetes;c__Bacteroidia;o__Bacteroidales
denovo955	8.89823	0.00285447	0.666667	0	k__Bacteria;p__Bacteroidetes;c__Bacteroidia;o__Bacteroidales
4357811	8.91429	0.00282948	0.666667	0	k__Bacteria;p__Bacteroidetes;c__Bacteroidia;o__Bacteroidales;f__Bacteroidaceae;g__Bacteroides
denovo19807	8.89823	0.00285447	0.666667	0	k__Bacteria;p__Bacteroidetes;c__Bacteroidia;o__Bacteroidales;f__Prevotellaceae
denovo24304	13.1733	0.000283961	0.666667	0	k__Bacteria;p__Bacteroidetes;c__Bacteroidia;o__Bacteroidales;f__Prevotellaceae
denovo13224	6.92574	0.00849639	0.666667	0	k__Bacteria;p__Bacteroidetes;c__Bacteroidia;o__Bacteroidales;f__Prevotellaceae;g__Prevotella
denovo25132	6.93333	0.00846039	0.666667	0	k__Bacteria;p__Bacteroidetes;c__Bacteroidia;o__Bacteroidales;f__Prevotellaceae;g__Prevotella
denovo10818	6.93333	0.00846039	0.666667	0	k__Bacteria;p__Cyanobacteria;c__Chloroplast;o__Streptophyta;f__;g__;s__
denovo25216	8.89289	0.00286283	0.666667	0	k__Bacteria;p__Firmicutes;c__Bacilli;o__Lactobacillales;f__Lactobacillaceae;g__Lactobacillus;s__ruminis
4454432	10.9863	0.000917901	0.666667	0	k__Bacteria;p__Firmicutes;c__Clostridia;o__Clostridiales;f__Clostridiaceae
164719	6.93333	0.00846039	0.666667	0	k__Bacteria;p__Firmicutes;c__Clostridia;o__Clostridiales;f__Lachnospiraceae
183716	10.9834	0.000919302	0.666667	0	k__Bacteria;p__Firmicutes;c__Clostridia;o__Clostridiales;f__Lachnospiraceae
303844	8.89823	0.00285447	0.666667	0	k__Bacteria;p__Firmicutes;c__Clostridia;o__Clostridiales;f__Lachnospiraceae
345172	6.92574	0.00849639	0.666667	0	k__Bacteria;p__Firmicutes;c__Clostridia;o__Clostridiales;f__Lachnospiraceae
4426874	10.9863	0.000917901	0.666667	0	k__Bacteria;p__Firmicutes;c__Clostridia;o__Clostridiales;f__Lachnospiraceae
4464533	8.89289	0.00286283	0.666667	0	k__Bacteria;p__Firmicutes;c__Clostridia;o__Clostridiales;f__Lachnospiraceae
denovo1033	8.89289	0.00286283	0.666667	0	k__Bacteria;p__Firmicutes;c__Clostridia;o__Clostridiales;f__Lachnospiraceae
denovo24283	10.9834	0.000919302	0.666667	0	k__Bacteria;p__Firmicutes;c__Clostridia;o__Clostridiales;f__Lachnospiraceae
denovo24355	6.92321	0.0085084	0.666667	0	k__Bacteria;p__Firmicutes;c__Clostridia;o__Clostridiales;f__Lachnospiraceae
denovo25691	8.89823	0.00285447	0.666667	0	k__Bacteria;p__Firmicutes;c__Clostridia;o__Clostridiales;f__Lachnospiraceae
denovo26699	10.9863	0.000917901	0.666667	0	k__Bacteria;p__Firmicutes;c__Clostridia;o__Clostridiales;f__Lachnospiraceae
denovo28201	13.1913	0.000281255	0.666667	0	k__Bacteria;p__Firmicutes;c__Clostridia;o__Clostridiales;f__Lachnospiraceae
denovo536	10.9693	0.000926331	0.666667	0	k__Bacteria;p__Firmicutes;c__Clostridia;o__Clostridiales;f__Lachnospiraceae
denovo6362	6.93333	0.00846039	0.666667	0	k__Bacteria;p__Firmicutes;c__Clostridia;o__Clostridiales;f__Lachnospiraceae
denovo6612	8.89823	0.00285447	0.666667	0	k__Bacteria;p__Firmicutes;c__Clostridia;o__Clostridiales;f__Lachnospiraceae
denovo9499	8.89823	0.00285447	0.666667	0	k__Bacteria;p__Firmicutes;c__Clostridia;o__Clostridiales;f__Lachnospiraceae
194707	13.1913	0.000281255	0.666667	0	k__Bacteria;p__Firmicutes;c__Clostridia;o__Clostridiales;f__Lachnospiraceae;g__Lachnospira
denovo6659	6.92574	0.00849639	0.666667	0	k__Bacteria;p__Firmicutes;c__Clostridia;o__Clostridiales;f__Ruminococcaceae
362363	6.92574	0.00849639	0.666667	0	k__Bacteria;p__Firmicutes;c__Clostridia;o__Clostridiales;f__Ruminococcaceae;g__Faecalibacterium;s__prausnitzii
denovo10996	10.9834	0.000919302	0.666667	0	k__Bacteria;p__Firmicutes;c__Clostridia;o__Clostridiales;f__Ruminococcaceae;g__Ruminococcus;s__callidus
denovo28401	6.92574	0.00849639	0.666667	0	k__Bacteria;p__Firmicutes;c__Clostridia;o__Clostridiales;f__Veillonellaceae;g__Megamonas;s__
denovo3852	6.92574	0.00849639	0.666667	0	k__Bacteria;p__Proteobacteria;c__Gammaproteobacteria;o__Enterobacteriales;f__Enterobacteriaceae
denovo14714	8.89289	0.00286283	0.6	0	k__Bacteria;p__Bacteroidetes;c__Bacteroidia;o__Bacteroidales
denovo20611	8.9009	0.0028503	0.6	0	k__Bacteria;p__Bacteroidetes;c__Bacteroidia;o__Bacteroidales
denovo25441	6.92574	0.00849639	0.6	0	k__Bacteria;p__Bacteroidetes;c__Bacteroidia;o__Bacteroidales
denovo26472	8.89823	0.00285447	0.6	0	k__Bacteria;p__Bacteroidetes;c__Bacteroidia;o__Bacteroidales
denovo12390	6.92574	0.00849639	0.6	0	k__Bacteria;p__Bacteroidetes;c__Bacteroidia;o__Bacteroidales;f__[Paraprevotellaceae];g__[Prevotella];s__
4447950	6.92574	0.00849639	0.6	0	k__Bacteria;p__Bacteroidetes;c__Bacteroidia;o__Bacteroidales;f__Bacteroidaceae;g__Bacteroides
denovo16252	8.89823	0.00285447	0.6	0	k__Bacteria;p__Bacteroidetes;c__Bacteroidia;o__Bacteroidales;f__Prevotellaceae
denovo23303	8.89823	0.00285447	0.6	0	k__Bacteria;p__Bacteroidetes;c__Bacteroidia;o__Bacteroidales;f__Prevotellaceae
denovo11345	6.92574	0.00849639	0.6	0	k__Bacteria;p__Bacteroidetes;c__Bacteroidia;o__Bacteroidales;f__Prevotellaceae;g__Prevotella
denovo11365	6.92574	0.00849639	0.6	0	k__Bacteria;p__Bacteroidetes;c__Bacteroidia;o__Bacteroidales;f__Prevotellaceae;g__Prevotella
denovo22512	6.92574	0.00849639	0.6	0	k__Bacteria;p__Bacteroidetes;c__Bacteroidia;o__Bacteroidales;f__Prevotellaceae;g__Prevotella
denovo27543	6.92574	0.00849639	0.6	0	k__Bacteria;p__Bacteroidetes;c__Bacteroidia;o__Bacteroidales;f__Prevotellaceae;g__Prevotella
denovo3442	6.92574	0.00849639	0.6	0	k__Bacteria;p__Bacteroidetes;c__Bacteroidia;o__Bacteroidales;f__Prevotellaceae;g__Prevotella
denovo4328	6.92574	0.00849639	0.6	0	k__Bacteria;p__Bacteroidetes;c__Bacteroidia;o__Bacteroidales;f__Prevotellaceae;g__Prevotella
denovo847	6.92574	0.00849639	0.6	0	k__Bacteria;p__Bacteroidetes;c__Bacteroidia;o__Bacteroidales;f__Prevotellaceae;g__Prevotella
denovo10238	10.9834	0.000919302	0.6	0	k__Bacteria;p__Bacteroidetes;c__Bacteroidia;o__Bacteroidales;f__Prevotellaceae;g__Prevotella;s__copri
denovo16936	10.9834	0.000919302	0.6	0	k__Bacteria;p__Bacteroidetes;c__Bacteroidia;o__Bacteroidales;f__Prevotellaceae;g__Prevotella;s__copri
denovo17157	8.89823	0.00285447	0.6	0	k__Bacteria;p__Bacteroidetes;c__Bacteroidia;o__Bacteroidales;f__Prevotellaceae;g__Prevotella;s__copri
denovo17244	6.92574	0.00849639	0.6	0	k__Bacteria;p__Bacteroidetes;c__Bacteroidia;o__Bacteroidales;f__Prevotellaceae;g__Prevotella;s__copri
denovo19293	8.9009	0.0028503	0.6	0	k__Bacteria;p__Bacteroidetes;c__Bacteroidia;o__Bacteroidales;f__Prevotellaceae;g__Prevotella;s__copri
denovo20101	8.89823	0.00285447	0.6	0	k__Bacteria;p__Bacteroidetes;c__Bacteroidia;o__Bacteroidales;f__Prevotellaceae;g__Prevotella;s__copri
denovo21942	10.9834	0.000919302	0.6	0	k__Bacteria;p__Bacteroidetes;c__Bacteroidia;o__Bacteroidales;f__Prevotellaceae;g__Prevotella;s__copri
denovo4910	8.89289	0.00286283	0.6	0	k__Bacteria;p__Firmicutes;c__Bacilli;o__Lactobacillales;f__Lactobacillaceae;g__Lactobacillus;s__ruminis
174010	6.92574	0.00849639	0.6	0	k__Bacteria;p__Firmicutes;c__Clostridia;o__Clostridiales;f__Lachnospiraceae
174752	8.89823	0.00285447	0.6	0	k__Bacteria;p__Firmicutes;c__Clostridia;o__Clostridiales;f__Lachnospiraceae
186379	6.92574	0.00849639	0.6	0	k__Bacteria;p__Firmicutes;c__Clostridia;o__Clostridiales;f__Lachnospiraceae
325910	6.92574	0.00849639	0.6	0	k__Bacteria;p__Firmicutes;c__Clostridia;o__Clostridiales;f__Lachnospiraceae
363064	8.89289	0.00286283	0.6	0	k__Bacteria;p__Firmicutes;c__Clostridia;o__Clostridiales;f__Lachnospiraceae
574551	8.89289	0.00286283	0.6	0	k__Bacteria;p__Firmicutes;c__Clostridia;o__Clostridiales;f__Lachnospiraceae
2965639	8.89289	0.00286283	0.6	0	k__Bacteria;p__Firmicutes;c__Clostridia;o__Clostridiales;f__Lachnospiraceae
4155395	8.89823	0.00285447	0.6	0	k__Bacteria;p__Firmicutes;c__Clostridia;o__Clostridiales;f__Lachnospiraceae
4442508	10.9834	0.000919302	0.6	0	k__Bacteria;p__Firmicutes;c__Clostridia;o__Clostridiales;f__Lachnospiraceae
denovo15050	10.9834	0.000919302	0.6	0	k__Bacteria;p__Firmicutes;c__Clostridia;o__Clostridiales;f__Lachnospiraceae
denovo19545	8.89823	0.00285447	0.6	0	k__Bacteria;p__Firmicutes;c__Clostridia;o__Clostridiales;f__Lachnospiraceae
denovo21361	8.89823	0.00285447	0.6	0	k__Bacteria;p__Firmicutes;c__Clostridia;o__Clostridiales;f__Lachnospiraceae
denovo4647	10.9778	0.000922109	0.6	0	k__Bacteria;p__Firmicutes;c__Clostridia;o__Clostridiales;f__Lachnospiraceae
denovo6645	6.93333	0.00846039	0.6	0	k__Bacteria;p__Firmicutes;c__Clostridia;o__Clostridiales;f__Lachnospiraceae
3352106	8.89823	0.00285447	0.6	0	k__Bacteria;p__Firmicutes;c__Clostridia;o__Clostridiales;f__Ruminococcaceae;g__Faecalibacterium;s__prausnitzii
190646	11.0118	0.000905354	0.6	0	k__Bacteria;p__Firmicutes;c__Clostridia;o__Clostridiales;f__Ruminococcaceae;g__Oscillospira
denovo6642	6.92574	0.00849639	0.6	0	k__Bacteria;p__Firmicutes;c__Clostridia;o__Clostridiales;f__Ruminococcaceae;g__Ruminococcus;s__bromii
denovo37	6.93333	0.00846039	0.6	0	k__Bacteria;p__Firmicutes;c__Clostridia;o__Clostridiales;f__Veillonellaceae;g__Megamonas
denovo10129	6.93333	0.00846039	0.533333	0	k__Bacteria;p__Bacteroidetes;c__Bacteroidia;o__Bacteroidales
denovo17312	8.91429	0.00282948	0.533333	0	k__Bacteria;p__Bacteroidetes;c__Bacteroidia;o__Bacteroidales
denovo17833	6.92574	0.00849639	0.533333	0	k__Bacteria;p__Bacteroidetes;c__Bacteroidia;o__Bacteroidales
denovo25438	8.89823	0.00285447	0.533333	0	k__Bacteria;p__Bacteroidetes;c__Bacteroidia;o__Bacteroidales
denovo26637	6.92574	0.00849639	0.533333	0	k__Bacteria;p__Bacteroidetes;c__Bacteroidia;o__Bacteroidales
denovo3378	6.92574	0.00849639	0.533333	0	k__Bacteria;p__Bacteroidetes;c__Bacteroidia;o__Bacteroidales
denovo3416	6.92574	0.00849639	0.533333	0	k__Bacteria;p__Bacteroidetes;c__Bacteroidia;o__Bacteroidales
denovo8215	8.89823	0.00285447	0.533333	0	k__Bacteria;p__Bacteroidetes;c__Bacteroidia;o__Bacteroidales
denovo14639	8.9009	0.0028503	0.533333	0	k__Bacteria;p__Bacteroidetes;c__Bacteroidia;o__Bacteroidales;f__[Paraprevotellaceae];g__[Prevotella];s__
4477019	6.92827	0.00848438	0.533333	0	k__Bacteria;p__Bacteroidetes;c__Bacteroidia;o__Bacteroidales;f__Porphyromonadaceae;g__Parabacteroides;s__
denovo10404	10.9863	0.000917901	0.533333	0	k__Bacteria;p__Bacteroidetes;c__Bacteroidia;o__Bacteroidales;f__Prevotellaceae;g__Prevotella
denovo14657	6.92574	0.00849639	0.533333	0	k__Bacteria;p__Bacteroidetes;c__Bacteroidia;o__Bacteroidales;f__Prevotellaceae;g__Prevotella
denovo14952	6.93333	0.00846039	0.533333	0	k__Bacteria;p__Bacteroidetes;c__Bacteroidia;o__Bacteroidales;f__Prevotellaceae;g__Prevotella
denovo2105	6.92574	0.00849639	0.533333	0	k__Bacteria;p__Bacteroidetes;c__Bacteroidia;o__Bacteroidales;f__Prevotellaceae;g__Prevotella
denovo21201	8.91429	0.00282948	0.533333	0	k__Bacteria;p__Bacteroidetes;c__Bacteroidia;o__Bacteroidales;f__Prevotellaceae;g__Prevotella
denovo22314	6.92574	0.00849639	0.533333	0	k__Bacteria;p__Bacteroidetes;c__Bacteroidia;o__Bacteroidales;f__Prevotellaceae;g__Prevotella
denovo258	8.89823	0.00285447	0.533333	0	k__Bacteria;p__Bacteroidetes;c__Bacteroidia;o__Bacteroidales;f__Prevotellaceae;g__Prevotella
denovo26840	6.92574	0.00849639	0.533333	0	k__Bacteria;p__Bacteroidetes;c__Bacteroidia;o__Bacteroidales;f__Prevotellaceae;g__Prevotella
denovo5112	6.92574	0.00849639	0.533333	0	k__Bacteria;p__Bacteroidetes;c__Bacteroidia;o__Bacteroidales;f__Prevotellaceae;g__Prevotella
denovo9227	8.91429	0.00282948	0.533333	0	k__Bacteria;p__Bacteroidetes;c__Bacteroidia;o__Bacteroidales;f__Prevotellaceae;g__Prevotella
denovo17915	6.92827	0.00848438	0.533333	0	k__Bacteria;p__Bacteroidetes;c__Bacteroidia;o__Bacteroidales;f__Prevotellaceae;g__Prevotella;s__copri
denovo5058	11.0118	0.000905354	0.533333	0	k__Bacteria;p__Bacteroidetes;c__Bacteroidia;o__Bacteroidales;f__Prevotellaceae;g__Prevotella;s__copri
denovo14700	6.92574	0.00849639	0.533333	0	k__Bacteria;p__Firmicutes
denovo9055	6.92574	0.00849639	0.533333	0	k__Bacteria;p__Firmicutes
denovo1037	6.92574	0.00849639	0.533333	0	k__Bacteria;p__Firmicutes;c__Bacilli;o__Lactobacillales;f__Lactobacillaceae;g__Lactobacillus;s__ruminis
denovo15744	8.89823	0.00285447	0.533333	0	k__Bacteria;p__Firmicutes;c__Bacilli;o__Lactobacillales;f__Lactobacillaceae;g__Lactobacillus;s__ruminis
denovo27491	10.9863	0.000917901	0.533333	0	k__Bacteria;p__Firmicutes;c__Clostridia;o__Clostridiales
denovo7490	8.89823	0.00285447	0.533333	0	k__Bacteria;p__Firmicutes;c__Clostridia;o__Clostridiales
182118	10.9863	0.000917901	0.533333	0	k__Bacteria;p__Firmicutes;c__Clostridia;o__Clostridiales;f__Lachnospiraceae
194001	6.92574	0.00849639	0.533333	0	k__Bacteria;p__Firmicutes;c__Clostridia;o__Clostridiales;f__Lachnospiraceae
320066	8.89823	0.00285447	0.533333	0	k__Bacteria;p__Firmicutes;c__Clostridia;o__Clostridiales;f__Lachnospiraceae
369768	13.2364	0.00027457	0.533333	0	k__Bacteria;p__Firmicutes;c__Clostridia;o__Clostridiales;f__Lachnospiraceae
575261	6.93333	0.00846039	0.533333	0	k__Bacteria;p__Firmicutes;c__Clostridia;o__Clostridiales;f__Lachnospiraceae
589852	6.92574	0.00849639	0.533333	0	k__Bacteria;p__Firmicutes;c__Clostridia;o__Clostridiales;f__Lachnospiraceae
denovo21869	6.92574	0.00849639	0.533333	0	k__Bacteria;p__Firmicutes;c__Clostridia;o__Clostridiales;f__Lachnospiraceae
denovo6854	6.92574	0.00849639	0.533333	0	k__Bacteria;p__Firmicutes;c__Clostridia;o__Clostridiales;f__Lachnospiraceae
denovo7524	11.0118	0.000905354	0.533333	0	k__Bacteria;p__Firmicutes;c__Clostridia;o__Clostridiales;f__Lachnospiraceae
denovo17662	8.89823	0.00285447	0.533333	0	k__Bacteria;p__Firmicutes;c__Clostridia;o__Clostridiales;f__Lachnospiraceae;g__Lachnospira;s__
579541	6.93333	0.00846039	0.533333	0	k__Bacteria;p__Firmicutes;c__Clostridia;o__Clostridiales;f__Ruminococcaceae
denovo18067	6.92574	0.00849639	0.533333	0	k__Bacteria;p__Firmicutes;c__Clostridia;o__Clostridiales;f__Ruminococcaceae
191558	6.92574	0.00849639	0.533333	0	k__Bacteria;p__Firmicutes;c__Clostridia;o__Clostridiales;f__Ruminococcaceae;g__Oscillospira
192930	6.92574	0.00849639	0.533333	0	k__Bacteria;p__Firmicutes;c__Clostridia;o__Clostridiales;f__Ruminococcaceae;g__Oscillospira;s__
denovo14429	8.89823	0.00285447	0.533333	0	k__Bacteria;p__Firmicutes;c__Clostridia;o__Clostridiales;f__Ruminococcaceae;g__Ruminococcus;s__callidus
denovo10306	8.91429	0.00282948	0.533333	0	k__Bacteria;p__Firmicutes;c__Clostridia;o__Clostridiales;f__Veillonellaceae;g__Dialister;s__
denovo12089	6.92574	0.00849639	0.466667	0	k__Bacteria;p__Bacteroidetes
denovo16857	6.92574	0.00849639	0.466667	0	k__Bacteria;p__Bacteroidetes;c__Bacteroidia;o__Bacteroidales
denovo21593	6.92574	0.00849639	0.466667	0	k__Bacteria;p__Bacteroidetes;c__Bacteroidia;o__Bacteroidales
denovo22448	6.93333	0.00846039	0.466667	0	k__Bacteria;p__Bacteroidetes;c__Bacteroidia;o__Bacteroidales
denovo27345	6.93333	0.00846039	0.466667	0	k__Bacteria;p__Bacteroidetes;c__Bacteroidia;o__Bacteroidales
denovo11643	8.91429	0.00282948	0.466667	0	k__Bacteria;p__Bacteroidetes;c__Bacteroidia;o__Bacteroidales;f__[Paraprevotellaceae];g__[Prevotella];s__
4347348	6.92574	0.00849639	0.466667	0	k__Bacteria;p__Bacteroidetes;c__Bacteroidia;o__Bacteroidales;f__Porphyromonadaceae;g__Parabacteroides;s__distasonis
denovo13218	6.93333	0.00846039	0.466667	0	k__Bacteria;p__Bacteroidetes;c__Bacteroidia;o__Bacteroidales;f__Prevotellaceae
denovo16455	6.93333	0.00846039	0.466667	0	k__Bacteria;p__Bacteroidetes;c__Bacteroidia;o__Bacteroidales;f__Prevotellaceae
denovo10667	6.93333	0.00846039	0.466667	0	k__Bacteria;p__Bacteroidetes;c__Bacteroidia;o__Bacteroidales;f__Prevotellaceae;g__Prevotella
denovo15498	6.92574	0.00849639	0.466667	0	k__Bacteria;p__Bacteroidetes;c__Bacteroidia;o__Bacteroidales;f__Prevotellaceae;g__Prevotella
denovo18030	6.93333	0.00846039	0.466667	0	k__Bacteria;p__Bacteroidetes;c__Bacteroidia;o__Bacteroidales;f__Prevotellaceae;g__Prevotella
denovo18223	8.91429	0.00282948	0.466667	0	k__Bacteria;p__Bacteroidetes;c__Bacteroidia;o__Bacteroidales;f__Prevotellaceae;g__Prevotella
denovo19942	6.92574	0.00849639	0.466667	0	k__Bacteria;p__Bacteroidetes;c__Bacteroidia;o__Bacteroidales;f__Prevotellaceae;g__Prevotella
denovo21164	8.91429	0.00282948	0.466667	0	k__Bacteria;p__Bacteroidetes;c__Bacteroidia;o__Bacteroidales;f__Prevotellaceae;g__Prevotella
denovo21667	8.9009	0.0028503	0.466667	0	k__Bacteria;p__Bacteroidetes;c__Bacteroidia;o__Bacteroidales;f__Prevotellaceae;g__Prevotella
denovo25620	8.91429	0.00282948	0.466667	0	k__Bacteria;p__Bacteroidetes;c__Bacteroidia;o__Bacteroidales;f__Prevotellaceae;g__Prevotella
denovo27704	8.9009	0.0028503	0.466667	0	k__Bacteria;p__Bacteroidetes;c__Bacteroidia;o__Bacteroidales;f__Prevotellaceae;g__Prevotella
denovo28135	8.9009	0.0028503	0.466667	0	k__Bacteria;p__Bacteroidetes;c__Bacteroidia;o__Bacteroidales;f__Prevotellaceae;g__Prevotella
denovo2891	6.92574	0.00849639	0.466667	0	k__Bacteria;p__Bacteroidetes;c__Bacteroidia;o__Bacteroidales;f__Prevotellaceae;g__Prevotella
denovo3491	6.93333	0.00846039	0.466667	0	k__Bacteria;p__Bacteroidetes;c__Bacteroidia;o__Bacteroidales;f__Prevotellaceae;g__Prevotella
denovo7957	6.92574	0.00849639	0.466667	0	k__Bacteria;p__Bacteroidetes;c__Bacteroidia;o__Bacteroidales;f__Prevotellaceae;g__Prevotella
denovo9630	6.93333	0.00846039	0.466667	0	k__Bacteria;p__Bacteroidetes;c__Bacteroidia;o__Bacteroidales;f__Prevotellaceae;g__Prevotella
denovo16258	6.92574	0.00849639	0.466667	0	k__Bacteria;p__Bacteroidetes;c__Bacteroidia;o__Bacteroidales;f__Prevotellaceae;g__Prevotella;s__
denovo18120	8.91429	0.00282948	0.466667	0	k__Bacteria;p__Bacteroidetes;c__Bacteroidia;o__Bacteroidales;f__Prevotellaceae;g__Prevotella;s__copri
denovo21777	6.93333	0.00846039	0.466667	0	k__Bacteria;p__Bacteroidetes;c__Bacteroidia;o__Bacteroidales;f__Prevotellaceae;g__Prevotella;s__copri
denovo23677	6.92574	0.00849639	0.466667	0	k__Bacteria;p__Bacteroidetes;c__Bacteroidia;o__Bacteroidales;f__Prevotellaceae;g__Prevotella;s__copri
denovo27585	6.93333	0.00846039	0.466667	0	k__Bacteria;p__Bacteroidetes;c__Bacteroidia;o__Bacteroidales;f__Prevotellaceae;g__Prevotella;s__copri
denovo2301	8.9009	0.0028503	0.466667	0	k__Bacteria;p__Firmicutes;c__Bacilli;o__Lactobacillales;f__Lactobacillaceae;g__Lactobacillus;s__ruminis
3408594	6.93333	0.00846039	0.466667	0	k__Bacteria;p__Firmicutes;c__Clostridia;o__Clostridiales
denovo1839	6.92574	0.00849639	0.466667	0	k__Bacteria;p__Firmicutes;c__Clostridia;o__Clostridiales
denovo20327	6.93333	0.00846039	0.466667	0	k__Bacteria;p__Firmicutes;c__Clostridia;o__Clostridiales
158309	8.9009	0.0028503	0.466667	0	k__Bacteria;p__Firmicutes;c__Clostridia;o__Clostridiales;f__Lachnospiraceae
229348	6.92574	0.00849639	0.466667	0	k__Bacteria;p__Firmicutes;c__Clostridia;o__Clostridiales;f__Lachnospiraceae
260787	6.93333	0.00846039	0.466667	0	k__Bacteria;p__Firmicutes;c__Clostridia;o__Clostridiales;f__Lachnospiraceae
341089	6.93333	0.00846039	0.466667	0	k__Bacteria;p__Firmicutes;c__Clostridia;o__Clostridiales;f__Lachnospiraceae
708680	11.0118	0.000905354	0.466667	0	k__Bacteria;p__Firmicutes;c__Clostridia;o__Clostridiales;f__Lachnospiraceae
843454	6.92574	0.00849639	0.466667	0	k__Bacteria;p__Firmicutes;c__Clostridia;o__Clostridiales;f__Lachnospiraceae
2938041	8.91429	0.00282948	0.466667	0	k__Bacteria;p__Firmicutes;c__Clostridia;o__Clostridiales;f__Lachnospiraceae
4368484	6.92574	0.00849639	0.466667	0	k__Bacteria;p__Firmicutes;c__Clostridia;o__Clostridiales;f__Lachnospiraceae
4448492	6.93333	0.00846039	0.466667	0	k__Bacteria;p__Firmicutes;c__Clostridia;o__Clostridiales;f__Lachnospiraceae
denovo13073	11.0118	0.000905354	0.466667	0	k__Bacteria;p__Firmicutes;c__Clostridia;o__Clostridiales;f__Lachnospiraceae
denovo16944	6.92574	0.00849639	0.466667	0	k__Bacteria;p__Firmicutes;c__Clostridia;o__Clostridiales;f__Lachnospiraceae
denovo20408	6.92574	0.00849639	0.466667	0	k__Bacteria;p__Firmicutes;c__Clostridia;o__Clostridiales;f__Lachnospiraceae
denovo26144	6.92574	0.00849639	0.466667	0	k__Bacteria;p__Firmicutes;c__Clostridia;o__Clostridiales;f__Lachnospiraceae
denovo22804	6.92574	0.00849639	0.466667	0	k__Bacteria;p__Firmicutes;c__Clostridia;o__Clostridiales;f__Lachnospiraceae;g__Lachnospira
188747	6.92574	0.00849639	0.466667	0	k__Bacteria;p__Firmicutes;c__Clostridia;o__Clostridiales;f__Ruminococcaceae
4392487	6.93333	0.00846039	0.466667	0	k__Bacteria;p__Firmicutes;c__Clostridia;o__Clostridiales;f__Ruminococcaceae
denovo9	6.92574	0.00849639	0.466667	0	k__Bacteria;p__Firmicutes;c__Clostridia;o__Clostridiales;f__Ruminococcaceae;g__Faecalibacterium;s__prausnitzii
denovo5336	6.92574	0.00849639	0.466667	0	k__Bacteria;p__Firmicutes;c__Clostridia;o__Clostridiales;f__Ruminococcaceae;g__Oscillospira;s__
denovo13004	6.93333	0.00846039	0.466667	0	k__Bacteria;p__Proteobacteria;c__Gammaproteobacteria
denovo3842	6.93333	0.00846039	0.466667	0	k__Bacteria;p__Proteobacteria;c__Gammaproteobacteria
denovo133	6.93333	0.00846039	0.4	0	k__Bacteria;p__Bacteroidetes;c__Bacteroidia;o__Bacteroidales
denovo13546	8.91429	0.00282948	0.4	0	k__Bacteria;p__Bacteroidetes;c__Bacteroidia;o__Bacteroidales
denovo17153	8.91429	0.00282948	0.4	0	k__Bacteria;p__Bacteroidetes;c__Bacteroidia;o__Bacteroidales
denovo26014	6.92827	0.00848438	0.4	0	k__Bacteria;p__Bacteroidetes;c__Bacteroidia;o__Bacteroidales
denovo28349	6.93333	0.00846039	0.4	0	k__Bacteria;p__Bacteroidetes;c__Bacteroidia;o__Bacteroidales
denovo246	8.91429	0.00282948	0.4	0	k__Bacteria;p__Bacteroidetes;c__Bacteroidia;o__Bacteroidales;f__[Paraprevotellaceae];g__;s__
denovo17370	6.93333	0.00846039	0.4	0	k__Bacteria;p__Bacteroidetes;c__Bacteroidia;o__Bacteroidales;f__[Paraprevotellaceae];g__[Prevotella];s__
denovo2949	6.92827	0.00848438	0.4	0	k__Bacteria;p__Bacteroidetes;c__Bacteroidia;o__Bacteroidales;f__[Paraprevotellaceae];g__[Prevotella];s__
denovo3946	6.93333	0.00846039	0.4	0	k__Bacteria;p__Bacteroidetes;c__Bacteroidia;o__Bacteroidales;f__Prevotellaceae
517068	6.92827	0.00848438	0.4	0	k__Bacteria;p__Bacteroidetes;c__Bacteroidia;o__Bacteroidales;f__Prevotellaceae;g__Prevotella
519695	8.91429	0.00282948	0.4	0	k__Bacteria;p__Bacteroidetes;c__Bacteroidia;o__Bacteroidales;f__Prevotellaceae;g__Prevotella
denovo14363	8.91429	0.00282948	0.4	0	k__Bacteria;p__Bacteroidetes;c__Bacteroidia;o__Bacteroidales;f__Prevotellaceae;g__Prevotella
denovo15673	6.92827	0.00848438	0.4	0	k__Bacteria;p__Bacteroidetes;c__Bacteroidia;o__Bacteroidales;f__Prevotellaceae;g__Prevotella
denovo15925	6.92827	0.00848438	0.4	0	k__Bacteria;p__Bacteroidetes;c__Bacteroidia;o__Bacteroidales;f__Prevotellaceae;g__Prevotella
denovo16830	6.93333	0.00846039	0.4	0	k__Bacteria;p__Bacteroidetes;c__Bacteroidia;o__Bacteroidales;f__Prevotellaceae;g__Prevotella
denovo18746	6.93333	0.00846039	0.4	0	k__Bacteria;p__Bacteroidetes;c__Bacteroidia;o__Bacteroidales;f__Prevotellaceae;g__Prevotella
denovo19862	6.92827	0.00848438	0.4	0	k__Bacteria;p__Bacteroidetes;c__Bacteroidia;o__Bacteroidales;f__Prevotellaceae;g__Prevotella
denovo22394	6.93333	0.00846039	0.4	0	k__Bacteria;p__Bacteroidetes;c__Bacteroidia;o__Bacteroidales;f__Prevotellaceae;g__Prevotella
denovo26496	6.93333	0.00846039	0.4	0	k__Bacteria;p__Bacteroidetes;c__Bacteroidia;o__Bacteroidales;f__Prevotellaceae;g__Prevotella
denovo334	8.91429	0.00282948	0.4	0	k__Bacteria;p__Bacteroidetes;c__Bacteroidia;o__Bacteroidales;f__Prevotellaceae;g__Prevotella
denovo5631	6.92827	0.00848438	0.4	0	k__Bacteria;p__Bacteroidetes;c__Bacteroidia;o__Bacteroidales;f__Prevotellaceae;g__Prevotella
denovo8559	6.92827	0.00848438	0.4	0	k__Bacteria;p__Bacteroidetes;c__Bacteroidia;o__Bacteroidales;f__Prevotellaceae;g__Prevotella
denovo9067	6.93333	0.00846039	0.4	0	k__Bacteria;p__Bacteroidetes;c__Bacteroidia;o__Bacteroidales;f__Prevotellaceae;g__Prevotella
denovo9509	8.91429	0.00282948	0.4	0	k__Bacteria;p__Bacteroidetes;c__Bacteroidia;o__Bacteroidales;f__Prevotellaceae;g__Prevotella
denovo77	6.93333	0.00846039	0.4	0	k__Bacteria;p__Bacteroidetes;c__Bacteroidia;o__Bacteroidales;f__Prevotellaceae;g__Prevotella;s__
513003	6.93333	0.00846039	0.4	0	k__Bacteria;p__Bacteroidetes;c__Bacteroidia;o__Bacteroidales;f__Prevotellaceae;g__Prevotella;s__copri
526701	8.91429	0.00282948	0.4	0	k__Bacteria;p__Bacteroidetes;c__Bacteroidia;o__Bacteroidales;f__Prevotellaceae;g__Prevotella;s__copri
denovo23452	8.91429	0.00282948	0.4	0	k__Bacteria;p__Bacteroidetes;c__Bacteroidia;o__Bacteroidales;f__Prevotellaceae;g__Prevotella;s__copri
denovo2381	6.92827	0.00848438	0.4	0	k__Bacteria;p__Bacteroidetes;c__Bacteroidia;o__Bacteroidales;f__Prevotellaceae;g__Prevotella;s__copri
denovo25284	8.91429	0.00282948	0.4	0	k__Bacteria;p__Bacteroidetes;c__Bacteroidia;o__Bacteroidales;f__Prevotellaceae;g__Prevotella;s__copri
denovo9474	8.91429	0.00282948	0.4	0	k__Bacteria;p__Firmicutes
174365	11.0545	0.0008847	0.4	0	k__Bacteria;p__Firmicutes;c__Clostridia;o__Clostridiales;f__Lachnospiraceae
181221	6.93333	0.00846039	0.4	0	k__Bacteria;p__Firmicutes;c__Clostridia;o__Clostridiales;f__Lachnospiraceae
189698	6.92827	0.00848438	0.4	0	k__Bacteria;p__Firmicutes;c__Clostridia;o__Clostridiales;f__Lachnospiraceae
198494	8.91429	0.00282948	0.4	0	k__Bacteria;p__Firmicutes;c__Clostridia;o__Clostridiales;f__Lachnospiraceae
199081	6.93333	0.00846039	0.4	0	k__Bacteria;p__Firmicutes;c__Clostridia;o__Clostridiales;f__Lachnospiraceae
267188	8.91429	0.00282948	0.4	0	k__Bacteria;p__Firmicutes;c__Clostridia;o__Clostridiales;f__Lachnospiraceae
292892	6.93333	0.00846039	0.4	0	k__Bacteria;p__Firmicutes;c__Clostridia;o__Clostridiales;f__Lachnospiraceae
311734	6.93333	0.00846039	0.4	0	k__Bacteria;p__Firmicutes;c__Clostridia;o__Clostridiales;f__Lachnospiraceae
323537	6.92827	0.00848438	0.4	0	k__Bacteria;p__Firmicutes;c__Clostridia;o__Clostridiales;f__Lachnospiraceae
343906	6.93333	0.00846039	0.4	0	k__Bacteria;p__Firmicutes;c__Clostridia;o__Clostridiales;f__Lachnospiraceae
346639	6.92827	0.00848438	0.4	0	k__Bacteria;p__Firmicutes;c__Clostridia;o__Clostridiales;f__Lachnospiraceae
550727	6.92827	0.00848438	0.4	0	k__Bacteria;p__Firmicutes;c__Clostridia;o__Clostridiales;f__Lachnospiraceae
4454564	8.91429	0.00282948	0.4	0	k__Bacteria;p__Firmicutes;c__Clostridia;o__Clostridiales;f__Lachnospiraceae
denovo11076	6.92827	0.00848438	0.4	0	k__Bacteria;p__Firmicutes;c__Clostridia;o__Clostridiales;f__Lachnospiraceae
denovo17825	6.92827	0.00848438	0.4	0	k__Bacteria;p__Firmicutes;c__Clostridia;o__Clostridiales;f__Lachnospiraceae
denovo26972	6.92827	0.00848438	0.4	0	k__Bacteria;p__Firmicutes;c__Clostridia;o__Clostridiales;f__Lachnospiraceae
denovo27222	8.91429	0.00282948	0.4	0	k__Bacteria;p__Firmicutes;c__Clostridia;o__Clostridiales;f__Lachnospiraceae
denovo3271	6.92827	0.00848438	0.4	0	k__Bacteria;p__Firmicutes;c__Clostridia;o__Clostridiales;f__Lachnospiraceae
denovo4002	6.92827	0.00848438	0.4	0	k__Bacteria;p__Firmicutes;c__Clostridia;o__Clostridiales;f__Lachnospiraceae
denovo4342	8.91429	0.00282948	0.4	0	k__Bacteria;p__Firmicutes;c__Clostridia;o__Clostridiales;f__Lachnospiraceae
denovo5785	6.93333	0.00846039	0.4	0	k__Bacteria;p__Firmicutes;c__Clostridia;o__Clostridiales;f__Lachnospiraceae
1679707	6.93333	0.00846039	0.4	0	k__Bacteria;p__Firmicutes;c__Clostridia;o__Clostridiales;f__Ruminococcaceae;g__Faecalibacterium;s__prausnitzii
318370	6.92827	0.00848438	0.4	0	k__Bacteria;p__Firmicutes;c__Clostridia;o__Clostridiales;f__Ruminococcaceae;g__Oscillospira
204126	6.92827	0.00848438	0.4	0	k__Bacteria;p__Firmicutes;c__Clostridia;o__Clostridiales;f__Ruminococcaceae;g__Oscillospira;s__
denovo3258	6.92827	0.00848438	0.4	0	k__Bacteria;p__Firmicutes;c__Erysipelotrichi;o__Erysipelotrichales;f__Erysipelotrichaceae
denovo11766	6.93333	0.00846039	0.4	0	k__Bacteria;p__Proteobacteria;c__Gammaproteobacteria;o__Pasteurellales;f__Pasteurellaceae
denovo14183	6.93333	0.00846039	0.333333	0	k__Bacteria;p__Actinobacteria;c__Coriobacteriia;o__Coriobacteriales;f__Coriobacteriaceae;g__Slackia;s__
denovo11555	6.93333	0.00846039	0.333333	0	k__Bacteria;p__Bacteroidetes;c__Bacteroidia;o__Bacteroidales
denovo15789	6.93333	0.00846039	0.333333	0	k__Bacteria;p__Bacteroidetes;c__Bacteroidia;o__Bacteroidales
denovo25092	6.93333	0.00846039	0.333333	0	k__Bacteria;p__Bacteroidetes;c__Bacteroidia;o__Bacteroidales
denovo26839	6.93333	0.00846039	0.333333	0	k__Bacteria;p__Bacteroidetes;c__Bacteroidia;o__Bacteroidales
denovo27324	6.93333	0.00846039	0.333333	0	k__Bacteria;p__Bacteroidetes;c__Bacteroidia;o__Bacteroidales
denovo9281	6.93333	0.00846039	0.333333	0	k__Bacteria;p__Bacteroidetes;c__Bacteroidia;o__Bacteroidales
denovo28190	6.93333	0.00846039	0.333333	0	k__Bacteria;p__Bacteroidetes;c__Bacteroidia;o__Bacteroidales;f__Prevotellaceae
denovo10425	6.93333	0.00846039	0.333333	0	k__Bacteria;p__Bacteroidetes;c__Bacteroidia;o__Bacteroidales;f__Prevotellaceae;g__Prevotella
denovo11118	6.93333	0.00846039	0.333333	0	k__Bacteria;p__Bacteroidetes;c__Bacteroidia;o__Bacteroidales;f__Prevotellaceae;g__Prevotella
denovo20493	6.93333	0.00846039	0.333333	0	k__Bacteria;p__Bacteroidetes;c__Bacteroidia;o__Bacteroidales;f__Prevotellaceae;g__Prevotella
denovo16693	6.93333	0.00846039	0.333333	0	k__Bacteria;p__Bacteroidetes;c__Bacteroidia;o__Bacteroidales;f__Prevotellaceae;g__Prevotella;s__copri
denovo8528	6.93333	0.00846039	0.333333	0	k__Bacteria;p__Bacteroidetes;c__Bacteroidia;o__Bacteroidales;f__Prevotellaceae;g__Prevotella;s__copri
denovo22810	6.93333	0.00846039	0.333333	0	k__Bacteria;p__Firmicutes
denovo4265	6.93333	0.00846039	0.333333	0	k__Bacteria;p__Firmicutes
denovo2260	6.93333	0.00846039	0.333333	0	k__Bacteria;p__Firmicutes;c__Bacilli;o__Lactobacillales;f__Lactobacillaceae;g__Lactobacillus;s__ruminis
denovo4531	6.93333	0.00846039	0.333333	0	k__Bacteria;p__Firmicutes;c__Bacilli;o__Lactobacillales;f__Lactobacillaceae;g__Lactobacillus;s__ruminis
4144205	6.93333	0.00846039	0.333333	0	k__Bacteria;p__Firmicutes;c__Clostridia;o__Clostridiales
denovo23952	6.93333	0.00846039	0.333333	0	k__Bacteria;p__Firmicutes;c__Clostridia;o__Clostridiales
denovo3741	6.93333	0.00846039	0.333333	0	k__Bacteria;p__Firmicutes;c__Clostridia;o__Clostridiales
denovo4253	6.93333	0.00846039	0.333333	0	k__Bacteria;p__Firmicutes;c__Clostridia;o__Clostridiales
712047	6.93333	0.00846039	0.333333	0	k__Bacteria;p__Firmicutes;c__Clostridia;o__Clostridiales;f__Clostridiaceae
denovo823	6.93333	0.00846039	0.333333	0	k__Bacteria;p__Firmicutes;c__Clostridia;o__Clostridiales;f__Clostridiaceae
198521	6.93333	0.00846039	0.333333	0	k__Bacteria;p__Firmicutes;c__Clostridia;o__Clostridiales;f__Lachnospiraceae
297334	6.93333	0.00846039	0.333333	0	k__Bacteria;p__Firmicutes;c__Clostridia;o__Clostridiales;f__Lachnospiraceae
301388	6.93333	0.00846039	0.333333	0	k__Bacteria;p__Firmicutes;c__Clostridia;o__Clostridiales;f__Lachnospiraceae
308907	8.94118	0.00278813	0.333333	0	k__Bacteria;p__Firmicutes;c__Clostridia;o__Clostridiales;f__Lachnospiraceae
309433	8.94118	0.00278813	0.333333	0	k__Bacteria;p__Firmicutes;c__Clostridia;o__Clostridiales;f__Lachnospiraceae
331117	6.93333	0.00846039	0.333333	0	k__Bacteria;p__Firmicutes;c__Clostridia;o__Clostridiales;f__Lachnospiraceae
331476	8.94118	0.00278813	0.333333	0	k__Bacteria;p__Firmicutes;c__Clostridia;o__Clostridiales;f__Lachnospiraceae
336528	6.93333	0.00846039	0.333333	0	k__Bacteria;p__Firmicutes;c__Clostridia;o__Clostridiales;f__Lachnospiraceae
345557	6.93333	0.00846039	0.333333	0	k__Bacteria;p__Firmicutes;c__Clostridia;o__Clostridiales;f__Lachnospiraceae
350681	6.93333	0.00846039	0.333333	0	k__Bacteria;p__Firmicutes;c__Clostridia;o__Clostridiales;f__Lachnospiraceae
354622	6.93333	0.00846039	0.333333	0	k__Bacteria;p__Firmicutes;c__Clostridia;o__Clostridiales;f__Lachnospiraceae
509383	6.93333	0.00846039	0.333333	0	k__Bacteria;p__Firmicutes;c__Clostridia;o__Clostridiales;f__Lachnospiraceae
denovo10136	6.93333	0.00846039	0.333333	0	k__Bacteria;p__Firmicutes;c__Clostridia;o__Clostridiales;f__Lachnospiraceae
denovo1019	6.93333	0.00846039	0.333333	0	k__Bacteria;p__Firmicutes;c__Clostridia;o__Clostridiales;f__Lachnospiraceae
denovo11476	6.93333	0.00846039	0.333333	0	k__Bacteria;p__Firmicutes;c__Clostridia;o__Clostridiales;f__Lachnospiraceae
denovo19145	6.93333	0.00846039	0.333333	0	k__Bacteria;p__Firmicutes;c__Clostridia;o__Clostridiales;f__Lachnospiraceae
denovo703	6.93333	0.00846039	0.333333	0	k__Bacteria;p__Firmicutes;c__Clostridia;o__Clostridiales;f__Lachnospiraceae
denovo713	6.93333	0.00846039	0.333333	0	k__Bacteria;p__Firmicutes;c__Clostridia;o__Clostridiales;f__Lachnospiraceae
176735	8.94118	0.00278813	0.333333	0	k__Bacteria;p__Firmicutes;c__Clostridia;o__Clostridiales;f__Ruminococcaceae;g__Faecalibacterium;s__prausnitzii
4372581	6.93333	0.00846039	0.333333	0	k__Bacteria;p__Firmicutes;c__Clostridia;o__Clostridiales;f__Ruminococcaceae;g__Faecalibacterium;s__prausnitzii
4410638	6.93333	0.00846039	0.333333	0	k__Bacteria;p__Firmicutes;c__Clostridia;o__Clostridiales;f__Ruminococcaceae;g__Faecalibacterium;s__prausnitzii
denovo18876	6.93333	0.00846039	0.333333	0	k__Bacteria;p__Firmicutes;c__Clostridia;o__Clostridiales;f__Veillonellaceae;g__Dialister;s__
denovo15442	6.93333	0.00846039	0.333333	0	k__Bacteria;p__Firmicutes;c__Erysipelotrichi;o__Erysipelotrichales;f__Erysipelotrichaceae;g__Bulleidia
354574	8.94118	0.00278813	0.333333	0	k__Bacteria;p__Proteobacteria
denovo10579	6.94857	0.00838862	0.266667	0	k__Bacteria;p__Bacteroidetes;c__Bacteroidia;o__Bacteroidales
denovo20231	6.94857	0.00838862	0.266667	0	k__Bacteria;p__Bacteroidetes;c__Bacteroidia;o__Bacteroidales
denovo22882	6.94857	0.00838862	0.266667	0	k__Bacteria;p__Bacteroidetes;c__Bacteroidia;o__Bacteroidales
denovo23867	6.94857	0.00838862	0.266667	0	k__Bacteria;p__Bacteroidetes;c__Bacteroidia;o__Bacteroidales
denovo27474	6.94857	0.00838862	0.266667	0	k__Bacteria;p__Bacteroidetes;c__Bacteroidia;o__Bacteroidales
denovo1846	6.94857	0.00838862	0.266667	0	k__Bacteria;p__Bacteroidetes;c__Bacteroidia;o__Bacteroidales;f__Prevotellaceae
denovo10329	6.94857	0.00838862	0.266667	0	k__Bacteria;p__Bacteroidetes;c__Bacteroidia;o__Bacteroidales;f__Prevotellaceae;g__Prevotella
345111	6.94857	0.00838862	0.266667	0	k__Bacteria;p__Firmicutes;c__Clostridia;o__Clostridiales
4402645	6.94857	0.00838862	0.266667	0	k__Bacteria;p__Firmicutes;c__Clostridia;o__Clostridiales
denovo13075	6.94857	0.00838862	0.266667	0	k__Bacteria;p__Firmicutes;c__Clostridia;o__Clostridiales
denovo17987	6.94857	0.00838862	0.266667	0	k__Bacteria;p__Firmicutes;c__Clostridia;o__Clostridiales
denovo3884	6.94857	0.00838862	0.266667	0	k__Bacteria;p__Firmicutes;c__Clostridia;o__Clostridiales
denovo58	6.94857	0.00838862	0.266667	0	k__Bacteria;p__Firmicutes;c__Clostridia;o__Clostridiales
198273	6.94857	0.00838862	0.266667	0	k__Bacteria;p__Firmicutes;c__Clostridia;o__Clostridiales;f__Lachnospiraceae
198542	6.94857	0.00838862	0.266667	0	k__Bacteria;p__Firmicutes;c__Clostridia;o__Clostridiales;f__Lachnospiraceae
199070	6.94857	0.00838862	0.266667	0	k__Bacteria;p__Firmicutes;c__Clostridia;o__Clostridiales;f__Lachnospiraceae
307595	6.94857	0.00838862	0.266667	0	k__Bacteria;p__Firmicutes;c__Clostridia;o__Clostridiales;f__Lachnospiraceae
331157	6.94857	0.00838862	0.266667	0	k__Bacteria;p__Firmicutes;c__Clostridia;o__Clostridiales;f__Lachnospiraceae
352013	6.94857	0.00838862	0.266667	0	k__Bacteria;p__Firmicutes;c__Clostridia;o__Clostridiales;f__Lachnospiraceae
352747	6.94857	0.00838862	0.266667	0	k__Bacteria;p__Firmicutes;c__Clostridia;o__Clostridiales;f__Lachnospiraceae
400443	6.94857	0.00838862	0.266667	0	k__Bacteria;p__Firmicutes;c__Clostridia;o__Clostridiales;f__Lachnospiraceae
752354	6.94857	0.00838862	0.266667	0	k__Bacteria;p__Firmicutes;c__Clostridia;o__Clostridiales;f__Lachnospiraceae
3152469	6.94857	0.00838862	0.266667	0	k__Bacteria;p__Firmicutes;c__Clostridia;o__Clostridiales;f__Lachnospiraceae
denovo11934	6.94857	0.00838862	0.266667	0	k__Bacteria;p__Firmicutes;c__Clostridia;o__Clostridiales;f__Lachnospiraceae
denovo12686	6.94857	0.00838862	0.266667	0	k__Bacteria;p__Firmicutes;c__Clostridia;o__Clostridiales;f__Lachnospiraceae
denovo16428	6.94857	0.00838862	0.266667	0	k__Bacteria;p__Firmicutes;c__Clostridia;o__Clostridiales;f__Lachnospiraceae
denovo18961	6.94857	0.00838862	0.266667	0	k__Bacteria;p__Firmicutes;c__Clostridia;o__Clostridiales;f__Lachnospiraceae
denovo2061	6.94857	0.00838862	0.266667	0	k__Bacteria;p__Firmicutes;c__Clostridia;o__Clostridiales;f__Lachnospiraceae
denovo5039	6.94857	0.00838862	0.266667	0	k__Bacteria;p__Firmicutes;c__Clostridia;o__Clostridiales;f__Lachnospiraceae
198085	6.94857	0.00838862	0.266667	0	k__Bacteria;p__Firmicutes;c__Clostridia;o__Clostridiales;f__Ruminococcaceae
denovo20068	6.94857	0.00838862	0.266667	0	k__Bacteria;p__Firmicutes;c__Clostridia;o__Clostridiales;f__Ruminococcaceae
4328910	6.94857	0.00838862	0.266667	0	k__Bacteria;p__Firmicutes;c__Clostridia;o__Clostridiales;f__Veillonellaceae;g__Veillonella;s__parvula
