# Supplementary material for: Hyperoxaluria leads to dysbiosis and drives selective enrichment of oxalate metabolizing bacterial species in recurrent kidney stone endures
Source: Sci Rep. 2016 Oct 6;6:34712. doi: 10.1038/srep34712 (PMC5052600; doi:10.1038/srep34712)
Supplement: Supplementary Table S5 [file srep34712-s3.xls]

## Sheet: Sheet1
species	KSD_FH	KSD_OX_COL	KSD_OX_N_COL	KSD_THIRD	HLT
[Clostridium] hiranonis	0	1	0	1	0
[Ruminococcus] torques	1	0	0	0	0
Abiotrophia defectiva	0	2	0	0	0
Achromobacter piechaudii	0	1	0	0	0
Acidovorax ebreus	0	0	2	0	0
Acidovorax sp. JS42	0	0	2	0	0
Acinetobacter baumannii	0	0	0	1	0
Acinetobacter nosocomialis	0	0	0	1	0
Acinetobacter pittii	0	0	0	1	0
Acinetobacter sp.	0	0	0	1	0
Acinetobacter sp. ADP1	0	0	0	1	0
Actinobacillus pleuropneumoniae	1	2	0	0	0
Actinomyces odontolyticus	0	0	2	2	0
Alicyclobacillus acidocaldarius	0	0	0	3	0
Alkaliphilus metalliredigens	0	1	0	0	0
alpha proteobacterium BAL199	1	0	0	0	0
Anaerobaculum hydrogeniformans	0	0	2	0	0
Anaerococcus prevotii	0	0	0	1	0
Anaerostipes caccae	0	1	0	0	0
Anaerotruncus colihominis	0	1	0	0	0
Arcanobacterium haemolyticum	3	0	0	3	0
Arthrobacter aurescens	0	2	0	1	0
Azospirillum brasilense	0	0	10	0	0
Bacillus amyloliquefaciens	0	2	0	0	0
Bacillus sp. 2_A_57_CT2	0	1	0	0	0
Bacteroides caccae	0	0	0	6	0
Bacteroides cellulosilyticus	0	2	0	0	0
Bacteroides coprophilus	0	0	0	69	0
Bacteroides dorei	0	0	0	2	0
Bacteroides eggerthii	0	2	0	0	0
Bacteroides helcogenes	0	1	0	0	0
Bacteroides sp. 1_1_14	0	0	0	6	0
Bacteroides sp. 3_1_40A	1	0	0	24	0
Bacteroides sp. 4_3_47FAA	2	0	0	24	0
Bacteroides sp. 9_1_42FAA	0	0	0	11	0
Bacteroides sp. D1	0	0	0	1	0
Bacteroides sp. D20	0	2	0	1	0
Bacteroides stercoris	0	0	0	23	0
Bacteroides uniformis	0	0	0	1	0
Bacteroides vulgatus	2	11	13	58	0
Bacteroides xylanisolvens	0	0	0	1	0
Bifidobacterium adolescentis	8	0	64	100	0
Bifidobacterium angulatum	0	0	9	2	0
Bifidobacterium catenulatum	0	0	5	3	0
Bifidobacterium dentium	2	0	3	23	0
Bifidobacterium pseudocatenulatum	0	0	4	4	0
Bilophila wadsworthia	0	0	0	1	0
Blautia hydrogenotrophica	0	1	0	0	0
Bradyrhizobium genosp. TUXTLAS-23	0	0	1	0	0
Burkholderia phymatum	0	0	0	1	0
Burkholderia sp. Ch1-1	17	0	0	3	0
Caldanaerobacter subterraneus	3	0	1	0	0
Campylobacter curvus	0	0	0	1	0
Carnobacterium sp. AT7	0	1	0	0	0
Cellulophaga algicola	0	0	0	1	0
Chlorobium chlorochromatii	0	1	0	0	0
Citrobacter freundii	0	0	1	0	0
Citrobacter koseri	0	1	3	2	0
Citrobacter rodentium	0	0	1	0	0
Clostridium asparagiforme	0	2	0	0	0
Clostridium kluyveri	1	0	0	4	0
Clostridium methylpentosum	0	3	0	0	0
Clostridium phytofermentans	0	3	3	6	0
Clostridium sp. M62/1	0	0	1	0	0
Clostridium thermocellum	0	2	0	7	0
Collinsella intestinalis	1	0	1	0	0
Coprococcus catus	1	0	0	0	0
Cronobacter turicensis	0	0	1	0	0
Cryptobacterium curtum	3	0	0	3	0
Cupriavidus metallidurans	0	321	4	464	0
Cupriavidus pinatubonensis	0	2	0	0	0
Cyanothece sp. PCC 7424	0	1	0	0	0
Desulfarculus baarsii	0	0	0	1	0
Desulfitobacterium hafniense	0	0	0	3	0
Dialister invisus	0	4	0	1	0
Dialister micraerophilus	0	0	0	1	0
Dokdonia donghaensis	0	0	3	0	0
Dorea longicatena	0	0	0	4	0
Edwardsiella ictaluri	0	0	1	0	0
Edwardsiella tarda	1	5	0	0	0
Eggerthella lenta	1	0	0	0	0
Enterobacter cancerogenus	0	52	0	4	0
Enterobacter cloacae	6	10	9	11	0
Enterobacter sp.	0	1	0	1	0
Enterobacter sp. 638	0	9	5	5	0
Escherichia fergusonii	0	0	2	0	0
Escherichia sp. 1_1_43	1	0	0	1	0
Escherichia sp. 4_1_40B	2	1	0	5	0
Ethanoligenens harbinense	48	49	0	112	0
Eubacterium acidaminophilum	0	0	0	1	0
Eubacterium biforme	0	0	0	4	0
Eubacterium cellulosolvens	0	0	0	1	0
Eubacterium eligens	6	1	4	12	0
Eubacterium siraeum	1	0	0	1	0
Flavobacteria bacterium BAL38	1	0	0	0	0
Flavobacterium johnsoniae	0	1	0	0	0
Gasterosteus aculeatus	0	0	0	1	0
Geobacter bemidjiensis	0	0	0	1	0
Holdemania filiformis	0	8	1	15	0
Klebsiella pneumoniae	0	19	2	15	0
Lachnospiraceae bacterium 8_1_57FAA	0	0	0	2	0
Lactobacillus brevis	0	0	0	1	0
Lactobacillus plantarum	0	0	1	1	0
Lactobacillus ruminis	0	0	2	6	0
Lactobacillus salivarius	0	0	1	2	0
Leptothrix cholodnii	0	1	0	0	0
Mariprofundus ferrooxydans	0	0	0	1	0
Marvinbryantia formatexigens	2	0	1	8	0
Megamonas hypermegale	0	0	0	1	0
Megasphaera genomosp. type_1	0	2	0	0	0
Methylobacterium nodulans	0	1	0	0	0
Mitsuokella multacida	0	1	1	37	0
Myxococcus xanthus	0	1	0	0	0
Nocardiopsis dassonvillei	2	0	19	0	0
Oceanobacillus iheyensis	0	0	1	0	0
Olsenella uli	0	1	0	0	0
Oribacterium sinus	3	0	0	1	0
Pantoea sp.	0	22	1	0	0
Pantoea sp. aB	0	18	0	0	0
Pantoea sp. At-9b	0	4	1	0	0
Parabacteroides merdae	0	4	1	13	0
Parabacteroides sp. D13	2	5	0	31	0
Pedobacter heparinus	0	0	2	16	0
Photorhabdus asymbiotica	0	1	0	0	0
Pirellula staleyi	0	2	0	3	0
Prevotella bergensis	5	0	0	10	0
Prevotella bivia	0	4	1	0	0
Prevotella buccalis	1	0	0	0	0
Prevotella marshii	0	2	0	0	0
Prevotella nigrescens	1	0	0	0	0
Prevotella oralis	0	0	0	1	0
Prevotella ruminicola	0	12	0	37	0
Prevotella veroralis	0	0	1	0	0
Providencia stuartii	0	0	2	0	0
Rhodobacteraceae bacterium KLH11	0	1	1	1	0
Ruminococcus albus	2	0	13	0	0
Ruminococcus lactaris	0	0	5	4	0
Ruminococcus sp.	0	0	0	1	0
Ruminococcus sp. 5_1_39BFAA	1	0	1	1	0
Salinispora tropica	0	0	0	1	0
Salmonella enterica	1	99	3	2	0
Selenomonas noxia	0	0	1	0	0
Serratia marcescens	0	0	1	0	0
Serratia proteamaculans	1	0	0	0	0
Serratia proteamaculans	0	44	0	0	0
Shigella boydii	1	0	0	2	0
Shigella flexneri	2	5	0	2	0
Shigella sonnei	1	0	1	2	0
Shigella sp.	1	0	0	2	0
Shigella sp. D9	1	0	0	2	0
Slackia heliotrinireducens	3	6	0	3	0
Starkeya novella	0	7	0	16	0
Stenotrophomonas maltophilia	0	0	0	1	0
Stenotrophomonas sp. SKA14	0	0	0	1	0
Streptococcus equinus	0	0	1	0	0
Streptomyces violaceusniger	74	0	0	0	0
Subdoligranulum variabile	5	9	92	30	0
Succinatimonas hippei	1	6	0	1	0
Sutterella wadsworthensis	0	0	2	5	0
Thermoanaerobacterium thermosaccharolyticum	2	0	0	0	0
Treponema pallidum	0	1	0	0	0
Veillonella parvula	0	0	1	0	0
Victivallis vadensis	0	1	0	0	0
Weissella paramesenteroides	0	0	0	2	0
Xanthobacter autotrophicus	0	151	2	0	0
Xanthomonas euvesicatoria	0	0	0	1	0
Yersinia bercovieri	0	1	0	0	0
Yersinia enterocolitica	0	0	1	0	0
Yersinia mollaretii	0	1	0	0	0
Yersinia pestis	1	23	0	0	0
Yersinia pseudotuberculosis	1	24	0	0	0
[Bacteroides] pectinophilus	0	3	0	1	1
[Ruminococcus] gnavus	0	0	0	0	1
Acinetobacter radioresistens	0	0	0	0	1
Afipia sp. 1NLS2	0	2	8	1	1
Alistipes putredinis	0	15	0	16	1
Ancylobacter polymorphus	0	0	0	0	1
Bacteroides finegoldii	0	0	0	18	1
Bacteroides plebeius	1	1	0	76	1
Bacteroides sp. 1_1_6	0	0	0	11	1
Bacteroides sp. 2_2_4	0	0	0	7	1
Bacteroides sp. 3_1_33FAA	0	0	0	0	1
Bacteroides sp. 3_2_5	1	0	2	18	1
Blautia hansenii	0	0	0	3	1
Burkholderia sp. CCGE1003	0	0	3	1	1
Clostridium cellulovorans	0	0	0	0	1
Clostridium hylemonae	1	1	0	1	1
Clostridium tetani	0	0	0	0	1
Croceibacter atlanticus	0	0	0	0	1
Enterococcus faecalis	0	0	0	0	1
Escherichia sp. 3_2_53FAA	1	0	0	1	1
Eubacterium dolichum	0	0	0	0	1
Eubacterium ventriosum	0	0	0	0	1
Fibrobacter succinogenes	0	0	0	1	1
Leptotrichia goodfellowii	0	0	0	0	1
Neisseria meningitidis	0	0	0	0	1
Parabacteroides johnsonii	0	2	1	16	1
Prevotella buccae	0	0	0	0	1
Ruminococcus sp. SR1/5	2	0	0	2	1
Streptococcus mutans	2	0	6	10	1
Streptococcus parasanguinis	0	0	0	1	1
Streptococcus thermophilus	0	1	0	0	1
Streptomyces griseoflavus	0	0	0	0	1
[Clostridium] difficile	0	1	0	0	2
Acetobacter pasteurianus	1	1	0	3	2
Atopobium parvulum	3	3	8	7	2
Blastocystis hominis	0	0	0	7	2
Butyrivibrio crossotus	0	0	0	1	2
Clostridium bolteae	0	0	0	7	2
Clostridium spiroforme	0	0	0	0	2
Dyadobacter fermentans	0	0	0	0	2
Streptomyces sviceus	0	0	1	0	2
Alistipes sp. HGB5	0	1	0	13	3
Bacteroides sp. 2_1_7	0	3	3	6	3
Clostridium botulinum	0	0	0	0	3
Coprococcus eutactus	1	0	2	6	3
Finegoldia magna	0	0	0	0	3
Burkholderia sp.	17	0	3	3	4
Clostridium beijerinckii	0	0	0	0	4
Clostridium sp.	4	11	9	13	4
Clostridium sp. L2-50	4	13	8	13	4
Collinsella aerofaciens	1	5	4	15	4
Dorea formicigenerans	4	3	0	8	4
Porphyromonas gingivalis	0	0	5	3	4
Prevotella bryantii	0	2	0	5	4
Prevotella timonensis	18	0	0	3	4
Ruminococcus bromii	0	3	0	3	4
Eubacterium hallii	0	19	2	0	5
[Ruminococcus] obeum	2	2	0	9	6
Bacteroides ovatus	0	2	0	8	6
Bacteroides sp. 2_1_33B	0	1	0	1	6
Prevotella sp. oral taxon 317	1	1	0	2	6
Prevotella sp. oral taxon 472	0	0	1	6	6
Pseudoflavonifractor capillosus	0	3	3	20	6
Ahrensia sp. R2A130	0	0	1	0	7
Prevotella tannerae	0	0	0	0	8
butyrate-producing bacterium SS3/4	2	0	0	3	9
Carboxydothermus hydrogenoformans	1	0	0	0	9
Clostridium saccharolyticum	0	7	2	0	9
Roseburia intestinalis	0	3	0	6	9
Selenomonas sputigena	5	0	0	11	9
Bacteroides sp. 3_1_19	0	3	3	6	10
Coprococcus comes	1	0	0	5	10
Prevotella oris	10	4	4	26	11
Alistipes shahii	0	3	0	28	12
Roseburia inulinivorans	0	16	0	8	12
Bacteroides coprocola	0	0	0	24	14
Bacteroides thetaiotaomicron	3	7	1	32	15
Eubacterium rectale	4	15	0	30	18
Oxalicibacterium flavum	6	1991	1	281	18
Clostridium hathewayi	3	5	0	1	19
Methylobacterium radiotolerans	4	0	1359	887	22
Burkholderia xenovorans	17	0	0	3	24
Cupriavidus taiwanensis	27	7	0	26	24
Bacteroides sp.	0	6	8	70	26
Parabacteroides distasonis	2	8	4	45	43
Polaromonas sp. JS666	5	111	43	1114	44
Prevotella sp. oral taxon 299	0	2	0	0	47
Prevotella sp.	1	1	1	0	58
Methylobacterium sp.	23	1814	4	20	59
Methylobacterium sp. 4-46	52	3434	16	30	83
Bacteroides fragilis	0	6	0	72	98
Prevotella melaninogenica	10	52	24	228	141
Escherichia coli	100	3829	1776	1192	211
Shigella dysenteriae	97	3794	1770	1182	211
Prevotella copri	44	98	67	457	255
Roseovarius sp. 217	2	1	0	0	276
Bifidobacterium bifidum	9	33	143	109	283
Oligotropha carboxidovorans	532	226	2757	2194	284
Bifidobacterium longum	56	117	124	179	302
Methylobacterium chloromethanicum	99	56	0	2080	312
Magnetospirillum magnetotacticum	2709	2303	12	13	322
Methylobacterium extorquens	647	59	0	2146	350
Methylobacterium populi	3453	2304	12	67	359
Faecalibacterium prausnitzii	164	181	334	624	627
Polynucleobacter necessarius	58	7	15	47	668
Azorhizobium caulinodans	7	121	2	63	844
Dickeya dadantii	3	0	45	194	925
Azospirillum sp.	8	4	9	2	971
Azospirillum sp. B510	8	4	0	2	971
Rhodopseudomonas palustris	105	315	233	152	1175
Streptomyces coelicolor	116	0	19	6	1430
Streptomyces lividans	116	0	0	6	1430
Janthinobacterium sp. Marseille	3219	4110	3016	3614	1610
Bradyrhizobium sp.	66	302	190	730	1842
Bradyrhizobium sp. BTAi1	66	0	191	730	1842
Herminiimonas arsenicoxydans	2193	1343	1591	877	2286
Kribbella flavida	20	0	2	6	2846
Oxalobacter formigenes	4554	1164	67	1084	2939
